# Supplementary material for: Long non-coding RNA CASC9 promotes gefitinib resistance in NSCLC by epigenetic repression of DUSP1
Source: Cell Death Dis. 2020 Oct 14;11(10):858. doi: 10.1038/s41419-020-03047-y (PMC7560854; doi:10.1038/s41419-020-03047-y)
Supplement: Supplementary file 5 — Supplementary Table S2 [file 41419_2020_3047_MOESM5_ESM.xlsx]

## Sheet: Primers sequence
CASC9 F	CCAGACAGCAGCAAAGCAAT
CASC9 R	GGAAGCAGCAAATGTGTCCAT
GAPDH F	AGAAGGCTGGGGCTCATTTG
GAPDH R	AGGGGCCATCCACAGTCTTC
U6 F	CTCGCTTCGGCAGCACA
U6 R	AACGCTTCACGAATTTGCGT
EZH2 F	AATCAGAGTACATGCGACTGAGA
EZH2 R	GCTGTATCCTTCGCTGTTTCC
CDKN1A F	AAGTCAGTTCCTTGTGGAGCC
CDKN1A R	GGTTCTGACGGACATCCCCA
ATF3 F	CCTCTGCGCTGGAATCAGTC
ATF3 R	TTCTTTCTCGTCGCCTCTTTTT
SIRT4 F	GCTTTGCGTTGACTTTCAGGT
SIRT4 R	CCAATGGAGGCTTTCGAGCA
DUSP1 F	ACGCTCCTCTCTCAGTCCAA
DUSP1 R	GAGGAAAAGCTAGACCCCCG
DUPS12 F	AGCCAGGATTGTATTTCGGTG
DUSP12 R	CCGAGTCCACTGTTAGCACG
RDH5 F	TGGGTGGAGATGCACGTTAAG
RDH5 R	GTGTGGGTCCGATGATACCAG
DUSP7 F	GACGTGCTCGGCAAGTATG
DUSP7 R	GGATCTGCTTGTAGGTGAACTC
IFIT2 F	AAGCACCTCAAAGGGCAAAAC
IFIT2 R	TCGGCCCATGTGATAGTAGAC
DUSP1-PF1	TCCCAAGTGTTGCGATCCAG
DUSP1-PR1	CCTCCAACCCGGAACAGAAG
DUSP1-PF2	AGAATGTTCCTGACTCGGCA
DUSP1-PR2	CAACACTTGGGAAGACCCCC

## Sheet: si, sh-RNA ole our sequence
si-CASC9 1#	CAGCAAAGCAAUGGAAGCAUGUAUU
	AAUACAUGCUUCCAUUGCUUUGCUG
si-CASC9 2#	GCCUGUGAUAGCAGAACAATT
	UUGUUCUGCUAUCACAGGCTT
si-CASC9 3#	CCAGAAGACAGUGGAAUGATT
	UCAUUCCACUGUCUUCUGGTT
si-EZH2	GAGGUUCAGACGAGCUGAUUU
	AUCAGCUCGUCUGAACCUCTT
Oligonucleotides used for GapmeR ("*" indicated the phosphorothioate backbone modifications. The position of the LNA modifications is not shown.)
ASO-NC	G*C*T*C*C*C*T*T*C*A*A*T*C*C*A*A
ASO-CASC9 1#	G*A*G*A*A*G*T*G*T*G*C*T*A*G*T*A
ASO-CASC9 2#	G*T*C*G*C*T*T*G*G*C*A*C*A*G*T*T
ASO-CASC9 3#	T*A*C*T*T*A*C*A*T*G*A*T*T*C*A*C

## Sheet: Antibodies
Antibody	Company
EGFR	Cell Signaling Technology
p-EGFR	Cell Signaling Technology
ERK	Cell Signaling Technology
p-ERK	Cell Signaling Technology
AKT	Cell Signaling Technology
p-AKT	Cell Signaling Technology
EZH2	Millipore
SUZ12	Millipore
LSD1	Millipore
AGO2	Millipore
DUSP1	Millipore
GAPDH	Proteintech
