# Supplementary material for: Long non-coding RNA CASC9 promotes gefitinib resistance in NSCLC by epigenetic repression of DUSP1
Source: Cell Death Dis. 2020 Oct 14;11(10):858. doi: 10.1038/s41419-020-03047-y (PMC7560854; doi:10.1038/s41419-020-03047-y)
Supplement: Supplementary file 6 — Supplementary Table S3 [file 41419_2020_3047_MOESM6_ESM.xls]

gene id	gene name	description	GO_id	GO_term	KO_ID	KO_Description	kegg_id	kegg_term	locus	E11_count	E12_count	E142_count	NC1_count	NC2_count	NC42_count	E11_FPKM	E12_FPKM	E142_FPKM	NC1_FPKM	NC2_FPKM	NC42_FPKM	Group2	Group1	log2FC	Pvalue	Qvalue	updown
ENSG00000198919	DZIP3	DAZ interacting zinc finger protein 3 [Source:HGNC Symbol;Acc:HGNC:30938]	GO:0005623|GO:0009987|GO:0008152|GO:0005488|GO:0003824|GO:0097159|GO:0071704|GO:0009056|GO:0043167|GO:0044237|GO:0016874|GO:0005622|GO:0005515|GO:0016740|GO:0032182|GO:0003676|GO:0043169|GO:0019899|GO:0005737|GO:0019787|GO:0019538|GO:0046872|GO:0003723|GO:0043412|GO:0030163|GO:0004842|GO:0043130|GO:0044265|GO:0036211|GO:0019902|GO:0006508|GO:0044267|GO:0044257|GO:0061630|GO:0010498|GO:0051603|GO:…	cell|cellular process|metabolic process|binding|catalytic activity|organic cyclic compound binding|organic substance metabolic process|catabolic process|ion binding|cellular metabolic process|ligase activity|intracellular|protein binding|transferase activity|ubiquitin-like protein binding|nucleic acid binding|cation binding|enzyme binding|cytoplasm|ubiquitin-like protein transferase activity|prot…	-	-	-	-	3:108589682-108694846	36	39	46	1148	1281	1149	0.298749505869514	0.294138339481649	0.34417217779154	8.53575578373868	8.72206845975414	8.93616984010473	0.312353341047568	8.73133136119918	-4.80495078735398	7.03022561526259e-82	2.09880355518049e-77	DOWN
ENSG00000187164	SHTN1	shootin 1 [Source:HGNC Symbol;Acc:HGNC:29319]	GO:0040011|GO:0032502|GO:0040007|GO:0032991|GO:0023052|GO:0005623|GO:0009987|GO:0050896|GO:0005488|GO:0051716|GO:0042995|GO:0044877|GO:0050794|GO:0040012|GO:0043229|GO:0016049|GO:0048870|GO:0044297|GO:0040017|GO:0009653|GO:0016043|GO:0030427|GO:0045927|GO:0040008|GO:0009605|GO:0031252|GO:0050793|GO:0048589|GO:0005622|GO:0005515|GO:0043234|GO:0048856|GO:0051272|GO:0006935|GO:0045595|GO:0048468|GO:…	locomotion|developmental process|growth|macromolecular complex|signaling|cell|cellular process|response to stimulus|binding|cellular response to stimulus|cell projection|macromolecular complex binding|regulation of cellular process|regulation of locomotion|intracellular organelle|cell growth|cell motility|cell body|positive regulation of locomotion|anatomical structure morphogenesis|cellular comp…	-	-	-	-	10:116881482-117126586	22	15	30	829	953	858	0.112703117454268	0.0698392204406078	0.138562776039084	3.80511033895095	4.00567555138154	4.1193722281194	0.107035037977987	3.9767193728173	-5.21542371227702	5.60403073418983e-72	8.36513667692516e-68	DOWN
ENSG00000101849	TBL1X	transducin (beta)-like 1X-linked [Source:HGNC Symbol;Acc:HGNC:11585]	GO:0032991|GO:0023052|GO:0005623|GO:0009987|GO:0008152|GO:0050896|GO:0005488|GO:0000988|GO:0051716|GO:0097159|GO:0009892|GO:0048523|GO:0050794|GO:0043229|GO:0006807|GO:0071704|GO:0009056|GO:0044237|GO:0000989|GO:0016043|GO:0043227|GO:0009893|GO:0009058|GO:0005622|GO:0005515|GO:0043234|GO:0019222|GO:0044255|GO:0003712|GO:0006725|GO:0042393|GO:0008013|GO:0008022|GO:1901360|GO:0016570|GO:0003676|GO:…	macromolecular complex|signaling|cell|cellular process|metabolic process|response to stimulus|binding|transcription factor activity, protein binding|cellular response to stimulus|organic cyclic compound binding|negative regulation of metabolic process|negative regulation of cellular process|regulation of cellular process|intracellular organelle|nitrogen compound metabolic process|organic substanc…	K04508	transducin (beta)-like 1[-]	hsa04310	Wnt signaling pathway - Homo sapiens (human)	X:9463295-9719743	88	87	151	2327	2512	2335	0.446127612931564	0.400847538560662	0.690192233373873	10.5699329789057	10.4487839368594	11.0941502243304	0.5123891282887	10.7042890466985	-4.3848053029678	4.45168572419058e-69	4.43002085366618e-65	DOWN
ENSG00000177565	TBL1XR1	transducin (beta)-like 1 X-linked receptor 1 [Source:HGNC Symbol;Acc:HGNC:29529]	GO:0032502|GO:0040007|GO:0032991|GO:0023052|GO:0005623|GO:0009987|GO:0008152|GO:0050896|GO:0005488|GO:0000988|GO:0051716|GO:0097159|GO:0009892|GO:0048523|GO:0050794|GO:0043229|GO:0006807|GO:0071704|GO:0009056|GO:0044237|GO:0000989|GO:0016043|GO:0043227|GO:0009605|GO:0009893|GO:0009058|GO:0048589|GO:0005622|GO:0005515|GO:0043234|GO:0048856|GO:0019222|GO:0047485|GO:0044255|GO:0003712|GO:0006725|GO:…	developmental process|growth|macromolecular complex|signaling|cell|cellular process|metabolic process|response to stimulus|binding|transcription factor activity, protein binding|cellular response to stimulus|organic cyclic compound binding|negative regulation of metabolic process|negative regulation of cellular process|regulation of cellular process|intracellular organelle|nitrogen compound metab…	K04508	transducin (beta)-like 1[-]	hsa04310	Wnt signaling pathway - Homo sapiens (human)	3:177019355-177197396	153	200	226	2724	3236	2882	0.466637868675289	0.554368146243	0.621456442078853	7.44378078487999	8.09776765322307	8.23780855748373	0.547487485665714	7.92645233186226	-3.85577740522526	2.7229766170714e-66	2.03229359815124e-62	DOWN
ENSG00000133030	MPRIP	myosin phosphatase Rho interacting protein [Source:HGNC Symbol;Acc:HGNC:30321]	GO:0005623|GO:0030054|GO:0005488|GO:0030055|GO:0043229|GO:0005622|GO:0005515|GO:0005924|GO:0005912|GO:0005737|GO:0008092|GO:0003779|GO:0005856|GO:0005925|GO:0015629	cell|cell junction|binding|cell-substrate junction|intracellular organelle|intracellular|protein binding|cell-substrate adherens junction|adherens junction|cytoplasm|cytoskeletal protein binding|actin binding|cytoskeleton|focal adhesion|actin cytoskeleton	-	-	-	-	17:17042545-17217679	231	197	341	4677	5552	6082	0.646957874725361	0.501430452319537	0.861058255924003	11.7362425173296	12.7579640115207	15.9639123575274	0.6698155276563	13.4860396287926	-4.33155911095284	1.49138841471595e-65	8.90478194658602e-62	DOWN
ENSG00000132953	XPO4	exportin 4 [Source:HGNC Symbol;Acc:HGNC:17796]	GO:0005215|GO:0005623|GO:0009987|GO:0005488|GO:0050794|GO:0005487|GO:0043229|GO:0051050|GO:0051641|GO:0043227|GO:0005622|GO:1903829|GO:0005515|GO:0012505|GO:0060341|GO:0008565|GO:0006810|GO:0043231|GO:0019899|GO:0005737|GO:0032880|GO:0051222|GO:0005635|GO:0045184|GO:0032388|GO:0008104|GO:0005049|GO:0051649|GO:0090316|GO:0032386|GO:0051223|GO:0015031|GO:0070201|GO:0046907|GO:0031981|GO:0046827|GO:…	transporter activity|cell|cellular process|binding|regulation of cellular process|nucleocytoplasmic transporter activity|intracellular organelle|positive regulation of transport|cellular localization|membrane-bounded organelle|intracellular|positive regulation of cellular protein localization|protein binding|endomembrane system|regulation of cellular localization|protein transporter activity|tran…	-	-	-	-	13:20777329-20903048	24	32	33	1028	1131	713	0.0947572991574492	0.114824384155516	0.117472780850339	3.6366006061965	3.66382826410042	2.6382931380524	0.109018154721101	3.31290733611644	-4.92545753981952	1.17234269052403e-62	5.83318644715073e-59	DOWN
ENSG00000052841	TTC17	tetratricopeptide repeat domain 17 [Source:HGNC Symbol;Acc:HGNC:25596]	GO:0005623|GO:0016020|GO:0009987|GO:0005488|GO:0043229|GO:0016043|GO:0071944|GO:0005622|GO:0005515|GO:0005886|GO:0022607|GO:0005737|GO:0030030|GO:0030029|GO:0006996|GO:0007010|GO:0044782|GO:0006461|GO:0030036|GO:0005856|GO:0015629|GO:0034622|GO:0043623|GO:0007015|GO:0051258|GO:0008154|GO:0030041	cell|membrane|cellular process|binding|intracellular organelle|cellular component organization|cell periphery|intracellular|protein binding|plasma membrane|cellular component assembly|cytoplasm|cell projection organization|actin filament-based process|organelle organization|cytoskeleton organization|cilium organization|protein complex assembly|actin cytoskeleton organization|cytoskeleton|actin cy…	-	-	-	-	11:43358932-43494933	49	52	97	1392	1435	1799	0.215406763832722	0.207752141452465	0.384457409284499	5.48276660188676	5.17585945364216	7.411783325188	0.269205438189895	6.02346979357231	-4.48381532556173	1.85913367623095e-60	7.92893953859983e-57	DOWN
ENSG00000145715	RASA1	RAS p21 protein activator (GTPase activating protein) 1 [Source:HGNC Symbol;Acc:HGNC:9871]	GO:0040011|GO:0032502|GO:0002376|GO:0023052|GO:0005623|GO:0016020|GO:0009987|GO:0008152|GO:0050896|GO:0005488|GO:0051716|GO:0042995|GO:0048523|GO:0050794|GO:0006807|GO:0006950|GO:0071704|GO:0006955|GO:0044237|GO:0023051|GO:0009653|GO:0016043|GO:0007155|GO:0071944|GO:0009605|GO:0023057|GO:0009893|GO:0031252|GO:0031224|GO:0030234|GO:0050793|GO:0016247|GO:0005622|GO:0002682|GO:0005515|GO:0005886|GO:…	locomotion|developmental process|immune system process|signaling|cell|membrane|cellular process|metabolic process|response to stimulus|binding|cellular response to stimulus|cell projection|negative regulation of cellular process|regulation of cellular process|nitrogen compound metabolic process|response to stress|organic substance metabolic process|immune response|cellular metabolic process|regul…	K04352	Ras GTPase-activating protein 1[-]	hsa04010|hsa04014|hsa04360	MAPK signaling pathway - Homo sapiens (human)|Ras signaling pathway - Homo sapiens (human)|Axon guidance - Homo sapiens (human)	5:87267888-87391931	90	96	141	1378	1479	1452	0.835360938082987	0.809812491745266	1.17995954760511	11.4598957426144	11.2634079748902	12.6307519554869	0.941710992477788	11.7846852243305	-3.64548504352628	3.44986949496426e-57	1.28740504878329e-53	DOWN
ENSG00000152990	ADGRA3	adhesion G protein-coupled receptor A3 [Source:HGNC Symbol;Acc:HGNC:13839]	GO:0004871|GO:0023052|GO:0005623|GO:0016020|GO:0009987|GO:0050896|GO:0005488|GO:0051716|GO:0004872|GO:0050794|GO:0009986|GO:0038023|GO:0071944|GO:0031224|GO:0005515|GO:0005886|GO:0009897|GO:0004888|GO:0007154|GO:0007165|GO:0016021|GO:0007186|GO:0007166|GO:0004930	signal transducer activity|signaling|cell|membrane|cellular process|response to stimulus|binding|cellular response to stimulus|receptor activity|regulation of cellular process|cell surface|signaling receptor activity|cell periphery|intrinsic component of membrane|protein binding|plasma membrane|external side of plasma membrane|transmembrane signaling receptor activity|cell communication|signal tr…	-	-	-	-	4:22345071-22516054	37	49	41	897	913	740	0.183460060318621	0.22081229682688	0.183288939389783	3.98505070104272	3.71434368239409	3.4387765692413	0.195853765511761	3.7127236508927	-4.24462916396558	1.3938160876902e-56	4.62344283132257e-53	DOWN
ENSG00000060237	WNK1	WNK lysine deficient protein kinase 1 [Source:HGNC Symbol;Acc:HGNC:14540]	GO:0032502|GO:0023052|GO:0005623|GO:0009987|GO:0008152|GO:0050896|GO:0005488|GO:0003824|GO:0036094|GO:0051716|GO:0097159|GO:0009892|GO:0048523|GO:0050794|GO:0071704|GO:0043167|GO:0051051|GO:0044237|GO:0030234|GO:0016247|GO:0005622|GO:0005515|GO:0016740|GO:0048856|GO:0019222|GO:0051726|GO:0007049|GO:0004857|GO:0048468|GO:0006810|GO:0007275|GO:0043168|GO:0001882|GO:0016772|GO:0043169|GO:0019899|GO:…	developmental process|signaling|cell|cellular process|metabolic process|response to stimulus|binding|catalytic activity|small molecule binding|cellular response to stimulus|organic cyclic compound binding|negative regulation of metabolic process|negative regulation of cellular process|regulation of cellular process|organic substance metabolic process|ion binding|negative regulation of transport|c…	-	-	-	-	12:752593-911452	226	265	321	2778	3099	3095	0.562469709968446	0.599400657082939	0.720296041034832	6.19470992710107	6.3282067469472	7.21905990281944	0.627388802695406	6.5806588589559	-3.39080034849936	4.60185066275553e-55	1.37383649685904e-51	DOWN
ENSG00000086015	MAST2	microtubule associated serine/threonine kinase 2 [Source:HGNC Symbol;Acc:HGNC:19035]	GO:0032502|GO:0000003|GO:0023052|GO:0005623|GO:0016020|GO:0009987|GO:0022414|GO:0008152|GO:0050896|GO:0005488|GO:0003824|GO:0036094|GO:0051716|GO:0097159|GO:0044877|GO:0050794|GO:0043229|GO:0044702|GO:0071704|GO:0043167|GO:0019953|GO:0044237|GO:0003006|GO:0016043|GO:0071944|GO:0032504|GO:0009058|GO:0005622|GO:0005515|GO:0005886|GO:0016740|GO:0048609|GO:0019222|GO:0043168|GO:0001882|GO:0016772|GO:…	developmental process|reproduction|signaling|cell|membrane|cellular process|reproductive process|metabolic process|response to stimulus|binding|catalytic activity|small molecule binding|cellular response to stimulus|organic cyclic compound binding|macromolecular complex binding|regulation of cellular process|intracellular organelle|single organism reproductive process|organic substance metabolic …	-	-	-	-	1:45786987-46036124	123	89	177	2061	2345	2283	0.778930970348446	0.512229213043425	1.01060114913397	11.6941401186357	12.1843785140139	13.5496326069775	0.767253777508614	12.476050413209	-4.02331363355616	2.93307952523901e-54	7.96037783149868e-51	DOWN
ENSG00000109911	ELP4	elongator acetyltransferase complex subunit 4 [Source:HGNC Symbol;Acc:HGNC:1171]	GO:0032991|GO:0005623|GO:0009987|GO:0008152|GO:0005488|GO:0003824|GO:0044877|GO:0050794|GO:0043229|GO:0006807|GO:0071704|GO:0044237|GO:0016043|GO:0043227|GO:0009058|GO:0030234|GO:0005622|GO:0005515|GO:0043234|GO:0016740|GO:0019222|GO:0008023|GO:0033588|GO:0006725|GO:1901360|GO:0016570|GO:0034641|GO:0046483|GO:0043231|GO:0019899|GO:0016746|GO:0005737|GO:0032403|GO:0006139|GO:0050790|GO:0019207|GO:…	macromolecular complex|cell|cellular process|metabolic process|binding|catalytic activity|macromolecular complex binding|regulation of cellular process|intracellular organelle|nitrogen compound metabolic process|organic substance metabolic process|cellular metabolic process|cellular component organization|membrane-bounded organelle|biosynthetic process|enzyme regulator activity|intracellular|prot…	-	-	-	-	11:31509750-31783998	13	10	14	406	455	391	0.232331846589337	0.162423704090625	0.22559189690601	6.50119466988536	6.67189913251376	6.54900712814711	0.206782482528657	6.57403364351541	-4.99059296085034	8.62641627526388e-53	2.14610859568107e-49	DOWN
ENSG00000177570	SAMD12	sterile alpha motif domain containing 12 [Source:HGNC Symbol;Acc:HGNC:31750]	GO:0005488|GO:0005515	binding|protein binding	-	-	-	-	8:118189459-118621995	6	7	4	530	689	1239	0.0317119762152724	0.0336278516932942	0.0190624081287345	2.50995275751368	2.98799236082983	6.13751281241511	0.0281340786791004	3.87848597691954	-7.10703105570631	1.00581694925202e-52	2.30981993868999e-49	DOWN
ENSG00000198162	MAN1A2	mannosidase, alpha, class 1A, member 2 [Source:HGNC Symbol;Acc:HGNC:6822]	GO:0032502|GO:0005623|GO:0016020|GO:0009987|GO:0005576|GO:0008152|GO:0005488|GO:0003824|GO:1903561|GO:0043229|GO:0071704|GO:0043167|GO:0044237|GO:0043227|GO:0016787|GO:0009058|GO:0031224|GO:0005622|GO:0012505|GO:0048856|GO:0031090|GO:0006486|GO:0007585|GO:0048286|GO:0035295|GO:0007275|GO:0030324|GO:0048513|GO:0016798|GO:0031982|GO:0043231|GO:0043169|GO:0005737|GO:0005975|GO:0030323|GO:0005783|GO:…	developmental process|cell|membrane|cellular process|extracellular region|metabolic process|binding|catalytic activity|extracellular vesicle|intracellular organelle|organic substance metabolic process|ion binding|cellular metabolic process|membrane-bounded organelle|hydrolase activity|biosynthetic process|intrinsic component of membrane|intracellular|endomembrane system|anatomical structure devel…	K01230	mannosyl-oligosaccharide alpha-1,2-mannosidase[3.2.1.113]	hsa01100|hsa04141|hsa00510	Metabolic pathways - Homo sapiens (human)|Protein processing in endoplasmic reticulum - Homo sapiens (human)|N-Glycan biosynthesis - Homo sapiens (human)	1:117367449-117528872	224	268	381	3080	3564	3251	1.42902660270805	1.55384171691835	2.19145055026942	17.6051967760832	18.6551236108696	19.4374131182464	1.72477295663194	18.5659111683997	-3.42817775285642	1.5303859735475e-52	3.26343877530622e-49	DOWN
ENSG00000105810	CDK6	cyclin-dependent kinase 6 [Source:HGNC Symbol;Acc:HGNC:1777]	GO:0040011|GO:0032502|GO:0032991|GO:0002376|GO:0023052|GO:0005623|GO:0009987|GO:0008152|GO:0050896|GO:0005488|GO:0003824|GO:0036094|GO:0051716|GO:0042995|GO:0002683|GO:0097159|GO:0048523|GO:0008283|GO:0050794|GO:0045321|GO:0040012|GO:0043229|GO:0006950|GO:0071704|GO:0043167|GO:0044237|GO:0048870|GO:0051707|GO:0007155|GO:0043227|GO:0002262|GO:0009607|GO:0009605|GO:0009893|GO:0031252|GO:0050793|GO:…	locomotion|developmental process|macromolecular complex|immune system process|signaling|cell|cellular process|metabolic process|response to stimulus|binding|catalytic activity|small molecule binding|cellular response to stimulus|cell projection|negative regulation of immune system process|organic cyclic compound binding|negative regulation of cellular process|cell proliferation|regulation of cell…	K02091	cyclin-dependent kinase 6[2.7.11.22]	hsa05200|hsa04151|hsa05206|hsa05203|hsa05161|hsa05162|hsa04110|hsa05222|hsa05220|hsa05218|hsa04115|hsa05212|hsa05214|hsa05223	Pathways in cancer - Homo sapiens (human)|PI3K-Akt signaling pathway - Homo sapiens (human)|MicroRNAs in cancer - Homo sapiens (human)|Viral carcinogenesis - Homo sapiens (human)|Hepatitis B - Homo sapiens (human)|Measles - Homo sapiens (human)|Cell cycle - Homo sapiens (human)|Small cell lung cancer - Homo sapiens (human)|Chronic myeloid leukemia - Homo sapiens (human)|Melanoma - Homo sapiens (h…	7:92604921-92836594	20	40	69	1450	1153	1589	0.104032467086712	0.189094204218162	0.323596254521849	6.75778797012517	4.92080411018005	7.74625388295239	0.205574308608908	6.4749486544192	-4.9771368705341	5.76490981510676e-52	1.14737078413465e-48	DOWN
ENSG00000181090	EHMT1	euchromatic histone-lysine N-methyltransferase 1 [Source:HGNC Symbol;Acc:HGNC:24650]	GO:0032502|GO:0005623|GO:0009987|GO:0008152|GO:0050896|GO:0005488|GO:0003824|GO:0032259|GO:0009892|GO:0048523|GO:0050794|GO:0043229|GO:0006807|GO:0071704|GO:0043167|GO:0044237|GO:0016043|GO:0043227|GO:0009058|GO:0005622|GO:0005515|GO:0016740|GO:0048856|GO:0019222|GO:0006725|GO:1901360|GO:0007275|GO:0016570|GO:0002039|GO:0034641|GO:0046483|GO:0043231|GO:0043169|GO:0009890|GO:0019904|GO:0006139|GO:…	developmental process|cell|cellular process|metabolic process|response to stimulus|binding|catalytic activity|methylation|negative regulation of metabolic process|negative regulation of cellular process|regulation of cellular process|intracellular organelle|nitrogen compound metabolic process|organic substance metabolic process|ion binding|cellular metabolic process|cellular component organizatio…	K11420	euchromatic histone-lysine N-methyltransferase[2.1.1.43]	hsa04211	Longevity regulating pathway - mammal - Homo sapiens (human)	9:137618963-137870016	113	115	164	1396	1582	1311	0.352187920706802	0.325743309999597	0.460844797939992	3.89833700577966	4.04548763123339	3.82937708347289	0.379592009548797	3.92440057349531	-3.36995077969517	2.31588221767439e-51	4.3211467329032e-48	DOWN
ENSG00000178234	GALNT11	polypeptide N-acetylgalactosaminyltransferase 11 [Source:HGNC Symbol;Acc:HGNC:19875]	GO:0032502|GO:0023052|GO:0005623|GO:0016020|GO:0009987|GO:0008152|GO:0050896|GO:0005488|GO:0003824|GO:0051716|GO:0050794|GO:0043229|GO:0071704|GO:0043167|GO:0044237|GO:0023051|GO:0009653|GO:0016043|GO:0030246|GO:0043227|GO:0009058|GO:0031224|GO:0005622|GO:0005515|GO:0012505|GO:0016740|GO:0048856|GO:0031090|GO:0007507|GO:0006486|GO:0007275|GO:0048513|GO:0005102|GO:0043231|GO:0043169|GO:0005737|GO:…	developmental process|signaling|cell|membrane|cellular process|metabolic process|response to stimulus|binding|catalytic activity|cellular response to stimulus|regulation of cellular process|intracellular organelle|organic substance metabolic process|ion binding|cellular metabolic process|regulation of signaling|anatomical structure morphogenesis|cellular component organization|carbohydrate bindin…	K00710	polypeptide N-acetylgalactosaminyltransferase[2.4.1.41]	hsa01100|hsa00512	Metabolic pathways - Homo sapiens (human)|Mucin type O-Glycan biosynthesis - Homo sapiens (human)	7:152025674-152122347	56	46	68	782	930	933	0.282928241407324	0.211214620072652	0.309747449401403	3.53990141168713	3.85511713395654	4.41770996928471	0.26796343696046	3.93757617164279	-3.8771997658612	5.05299868440491e-51	8.87366016024848e-48	DOWN
ENSG00000157985	AGAP1	ArfGAP with GTPase domain, ankyrin repeat and PH domain 1 [Source:HGNC Symbol;Acc:HGNC:16922]	GO:0023052|GO:0005623|GO:0016020|GO:0009987|GO:0008152|GO:0050896|GO:0005488|GO:0036094|GO:0051716|GO:0097159|GO:0050794|GO:0043167|GO:0008289|GO:0009893|GO:0030234|GO:0005622|GO:0005515|GO:0019222|GO:0006810|GO:0043168|GO:0008047|GO:0005543|GO:0001882|GO:0043169|GO:0005737|GO:0045184|GO:0043085|GO:0008104|GO:0007154|GO:0007165|GO:0050790|GO:0000166|GO:0005096|GO:0046872|GO:0035639|GO:0051345|GO:…	signaling|cell|membrane|cellular process|metabolic process|response to stimulus|binding|small molecule binding|cellular response to stimulus|organic cyclic compound binding|regulation of cellular process|ion binding|lipid binding|positive regulation of metabolic process|enzyme regulator activity|intracellular|protein binding|regulation of metabolic process|transport|anion binding|enzyme activator…	K12491	Arf-GAP with GTPase, ANK repeat and PH domain-containing protein 1/3[-]	hsa04144	Endocytosis - Homo sapiens (human)	2:235494089-236131800	79	130	148	1415	1664	1391	0.272940479936807	0.408193282713638	0.461018105992901	4.38023155336519	4.71698435543505	4.50400686565751	0.380717289547782	4.53374092481925	-3.57390995862106	6.26846690359481e-51	1.03966006077733e-47	DOWN
ENSG00000198554	WDHD1	WD repeat and HMG-box DNA binding protein 1 [Source:HGNC Symbol;Acc:HGNC:23170]	GO:0005623|GO:0005488|GO:0097159|GO:0043229|GO:0043227|GO:0005622|GO:0005515|GO:0003676|GO:0043231|GO:0005737|GO:0003677|GO:0031981|GO:0005654|GO:0005634	cell|binding|organic cyclic compound binding|intracellular organelle|membrane-bounded organelle|intracellular|protein binding|nucleic acid binding|intracellular membrane-bounded organelle|cytoplasm|DNA binding|nuclear lumen|nucleoplasm|nucleus	-	-	-	-	14:54938950-55027105	60	40	93	1388	1485	1080	0.509631671438112	0.308776667046443	0.712198843036745	10.5631212752801	10.3490268130939	8.59720949030218	0.510202393840433	9.83645252622539	-4.26899653456792	8.55883160160917e-51	1.34481767702337e-47	DOWN
ENSG00000171004	HS6ST2	heparan sulfate 6-O-sulfotransferase 2 [Source:HGNC Symbol;Acc:HGNC:19133]	GO:0005623|GO:0016020|GO:0009987|GO:0005576|GO:0008152|GO:0003824|GO:1903561|GO:0043229|GO:0006807|GO:0071704|GO:0044237|GO:0043227|GO:0009058|GO:0031224|GO:0005622|GO:0012505|GO:0016740|GO:0031090|GO:0006082|GO:0044281|GO:0031982|GO:0043231|GO:0005737|GO:0005975|GO:0070062|GO:0016021|GO:0044249|GO:0019538|GO:0005794|GO:0006790|GO:0034645|GO:0015012|GO:0009100|GO:0031981|GO:0030201|GO:0005654|GO:…	cell|membrane|cellular process|extracellular region|metabolic process|catalytic activity|extracellular vesicle|intracellular organelle|nitrogen compound metabolic process|organic substance metabolic process|cellular metabolic process|membrane-bounded organelle|biosynthetic process|intrinsic component of membrane|intracellular|endomembrane system|transferase activity|organelle membrane|organic aci…	K08102	heparan sulfate 6-O-sulfotransferase HS6ST2 [EC:2.8.2.-][-]	hsa00534	Glycosaminoglycan biosynthesis - heparan sulfate / heparin - Homo sapiens (human)	X:132626016-132961395	68	84	109	962	1181	1145	0.652568316825657	0.732618827111903	0.943106877866969	8.27164949463974	9.29902157244786	10.2980190230351	0.776098007268176	9.28956336337423	-3.58130003176306	1.57476096197194e-50	2.35064568793552e-47	DOWN
ENSG00000081026	MAGI3	membrane associated guanylate kinase, WW and PDZ domain containing 3 [Source:HGNC Symbol;Acc:HGNC:29647]	GO:0005198|GO:0023052|GO:0005623|GO:0016020|GO:0009987|GO:0008152|GO:0030054|GO:0050896|GO:0005488|GO:0003824|GO:0036094|GO:0051716|GO:0097159|GO:0050794|GO:0043229|GO:0006807|GO:0071704|GO:0043167|GO:0032947|GO:0044237|GO:0005911|GO:0043227|GO:0071944|GO:0005622|GO:0005515|GO:0005886|GO:0016740|GO:0016032|GO:0006725|GO:1901360|GO:0034641|GO:0043168|GO:0044281|GO:0001882|GO:0016772|GO:0019637|GO:…	structural molecule activity|signaling|cell|membrane|cellular process|metabolic process|cell junction|response to stimulus|binding|catalytic activity|small molecule binding|cellular response to stimulus|organic cyclic compound binding|regulation of cellular process|intracellular organelle|nitrogen compound metabolic process|organic substance metabolic process|ion binding|protein complex scaffold|…	K06112	membrane-associated guanylate kinase-related[-]	hsa04015|hsa04530	Rap1 signaling pathway - Homo sapiens (human)|Tight junction - Homo sapiens (human)	1:113390749-113685923	108	150	190	1598	1765	1607	0.777246525907652	0.981086103556865	1.2328310242758	10.3041208872198	10.4219520134138	10.8388026253504	0.997054551246772	10.521625175328	-3.39954131090236	1.73171794538071e-50	2.46184321625694e-47	DOWN
ENSG00000107263	RAPGEF1	Rap guanine nucleotide exchange factor 1 [Source:HGNC Symbol;Acc:HGNC:4568]	GO:0032502|GO:0023052|GO:0005623|GO:0009987|GO:0008152|GO:0050896|GO:0005488|GO:0051716|GO:0009892|GO:0048523|GO:0008283|GO:0050794|GO:0043229|GO:0071704|GO:0044237|GO:0023051|GO:0016043|GO:0007155|GO:0043227|GO:0023057|GO:0009893|GO:0050793|GO:0005622|GO:0005515|GO:0012505|GO:0005085|GO:0048856|GO:0019222|GO:0042127|GO:0016337|GO:0045595|GO:0009888|GO:0048468|GO:0051130|GO:0001568|GO:0007275|GO:…	developmental process|signaling|cell|cellular process|metabolic process|response to stimulus|binding|cellular response to stimulus|negative regulation of metabolic process|negative regulation of cellular process|cell proliferation|regulation of cellular process|intracellular organelle|organic substance metabolic process|cellular metabolic process|regulation of signaling|cellular component organiz…	K06277	Rap guanine nucleotide exchange factor 1[-]	hsa04015|hsa04510|hsa04910|hsa04722|hsa05211	Rap1 signaling pathway - Homo sapiens (human)|Focal adhesion - Homo sapiens (human)|Insulin signaling pathway - Homo sapiens (human)|Neurotrophin signaling pathway - Homo sapiens (human)|Renal cell carcinoma - Homo sapiens (human)	9:131576770-131740074	49	44	97	1083	1145	1232	0.32505957393157	0.265276309807658	0.580165448072481	6.43713055035753	6.2321751512436	7.65959516403985	0.390167110603903	6.77630028854699	-4.11833373318913	2.07194814181223e-49	2.8116336284392e-46	DOWN
ENSG00000140992	PDPK1	3-phosphoinositide dependent protein kinase 1 [Source:HGNC Symbol;Acc:HGNC:8816]	GO:0040011|GO:0032502|GO:0002376|GO:0045202|GO:0023052|GO:0005623|GO:0016020|GO:0009987|GO:0008152|GO:0030054|GO:0050896|GO:0005488|GO:0003824|GO:0036094|GO:0051716|GO:0042995|GO:0002683|GO:0097159|GO:0009892|GO:0030055|GO:0048523|GO:0044877|GO:0050794|GO:0045321|GO:0060076|GO:0040012|GO:0043229|GO:0006807|GO:0051050|GO:0006950|GO:0071704|GO:0043167|GO:0006955|GO:0009628|GO:0044237|GO:0051641|GO:…	locomotion|developmental process|immune system process|synapse|signaling|cell|membrane|cellular process|metabolic process|cell junction|response to stimulus|binding|catalytic activity|small molecule binding|cellular response to stimulus|cell projection|negative regulation of immune system process|organic cyclic compound binding|negative regulation of metabolic process|cell-substrate junction|nega…	K06276	3-phosphoinositide dependent protein kinase-1[2.7.11.1]	hsa04151|hsa05205|hsa04510|hsa04210|hsa04910|hsa04068|hsa05160|hsa04152|hsa04722|hsa04071|hsa05145|hsa04919|hsa04931|hsa04660|hsa05231|hsa05215|hsa03320|hsa04664|hsa04150|hsa05223|hsa05213|hsa04960	PI3K-Akt signaling pathway - Homo sapiens (human)|Proteoglycans in cancer - Homo sapiens (human)|Focal adhesion - Homo sapiens (human)|Apoptosis - Homo sapiens (human)|Insulin signaling pathway - Homo sapiens (human)|FoxO signaling pathway - Homo sapiens (human)|Hepatitis C - Homo sapiens (human)|AMPK signaling pathway - Homo sapiens (human)|Neurotrophin signaling pathway - Homo sapiens (human)|S…	16:2537964-2603188	148	150	189	1426	1597	1454	0.567734877601449	0.522944431228873	0.653674157255262	4.90119404247116	5.02640611945747	5.2273103394941	0.581451155361861	5.05163683380758	-3.1190210176421	6.986966453186e-49	9.06908245623543e-46	DOWN
ENSG00000132549	VPS13B	vacuolar protein sorting 13 homolog B (yeast) [Source:HGNC Symbol;Acc:HGNC:2183]	GO:0006810|GO:0045184|GO:0008104|GO:0015031	transport|establishment of protein localization|protein localization|protein transport	-	-	-	-	8:99013266-99877580	102	114	163	1247	1386	1467	0.386498538968145	0.392583696004603	0.55686319412216	4.233622364202	4.30902490171686	5.20963080495672	0.445315143031636	4.58409269029186	-3.36373763879917	1.41736799681227e-48	1.76308767403472e-45	DOWN
ENSG00000143776	CDC42BPA	CDC42 binding protein kinase alpha (DMPK-like) [Source:HGNC Symbol;Acc:HGNC:1737]	GO:0040011|GO:0023052|GO:0005623|GO:0009987|GO:0005576|GO:0008152|GO:0030054|GO:0050896|GO:0005488|GO:0003824|GO:0036094|GO:1903561|GO:0051716|GO:0097159|GO:0050794|GO:0043229|GO:0071704|GO:0043167|GO:0044237|GO:0048870|GO:0005911|GO:0016043|GO:0043227|GO:0031252|GO:0005622|GO:0005515|GO:0016740|GO:0042802|GO:0043168|GO:0001882|GO:0016772|GO:0031982|GO:0043169|GO:0005737|GO:0006928|GO:0007154|GO:…	locomotion|signaling|cell|cellular process|extracellular region|metabolic process|cell junction|response to stimulus|binding|catalytic activity|small molecule binding|extracellular vesicle|cellular response to stimulus|organic cyclic compound binding|regulation of cellular process|intracellular organelle|organic substance metabolic process|ion binding|cellular metabolic process|cell motility|cell…	-	-	-	-	1:226989865-227318474	135	132	199	1563	1569	1647	0.427421971809602	0.37981934806361	0.56805711125925	4.43384237840615	4.07581487452427	4.88704247098199	0.458432810377487	4.46556657463747	-3.28406102313124	4.26487726670927e-48	5.09294583681354e-45	DOWN
ENSG00000101868	POLA1	polymerase (DNA directed), alpha 1, catalytic subunit [Source:HGNC Symbol;Acc:HGNC:9173]	GO:0032991|GO:0005623|GO:0009987|GO:0008152|GO:0050896|GO:0005488|GO:0003824|GO:0036094|GO:0051716|GO:0097159|GO:0044877|GO:0008283|GO:0050794|GO:0043229|GO:0006807|GO:0006950|GO:0071704|GO:0043167|GO:0044237|GO:0000785|GO:0016043|GO:0043227|GO:0016787|GO:0009058|GO:0032993|GO:0005622|GO:0005515|GO:0043234|GO:0012505|GO:0016740|GO:0019222|GO:0016032|GO:0007049|GO:0006281|GO:0006725|GO:0022402|GO:…	macromolecular complex|cell|cellular process|metabolic process|response to stimulus|binding|catalytic activity|small molecule binding|cellular response to stimulus|organic cyclic compound binding|macromolecular complex binding|cell proliferation|regulation of cellular process|intracellular organelle|nitrogen compound metabolic process|response to stress|organic substance metabolic process|ion bin…	K02320	DNA polymerase alpha subunit A[2.7.7.7]	hsa01100|hsa00230|hsa00240|hsa03030	Metabolic pathways - Homo sapiens (human)|Purine metabolism - Homo sapiens (human)|Pyrimidine metabolism - Homo sapiens (human)|DNA replication - Homo sapiens (human)	X:24693919-24996986	76	74	79	1083	1276	832	0.664033575575116	0.587606269003352	0.622327814378676	8.47815255168754	9.14732110372041	6.81282742042994	0.624655886319048	8.14610035861263	-3.70497603383987	1.10950026604288e-47	1.22677855342386e-44	DOWN
ENSG00000164292	RHOBTB3	Rho-related BTB domain containing 3 [Source:HGNC Symbol;Acc:HGNC:18757]	GO:0023052|GO:0005623|GO:0009987|GO:0005576|GO:0008152|GO:0050896|GO:0005488|GO:0003824|GO:0036094|GO:1903561|GO:0051716|GO:0097159|GO:0050794|GO:0043229|GO:0043167|GO:0051641|GO:0043227|GO:0016787|GO:0005622|GO:0005515|GO:0012505|GO:0006810|GO:0043168|GO:0001882|GO:0031982|GO:0016817|GO:0043231|GO:0019899|GO:0005737|GO:0007154|GO:0007165|GO:0070062|GO:0051649|GO:0000166|GO:0005794|GO:0016192|GO:…	signaling|cell|cellular process|extracellular region|metabolic process|response to stimulus|binding|catalytic activity|small molecule binding|extracellular vesicle|cellular response to stimulus|organic cyclic compound binding|regulation of cellular process|intracellular organelle|ion binding|cellular localization|membrane-bounded organelle|hydrolase activity|intracellular|protein binding|endomemb…	-	-	-	-	5:95713522-95824383	195	239	384	3149	3371	3577	1.05885271005655	1.17945003619832	1.87994968014129	15.3204578572015	15.0185529950758	18.2032600970881	1.37275080879872	16.1807569831218	-3.55913743643535	1.08325931573421e-47	1.22677855342386e-44	DOWN
ENSG00000198815	FOXJ3	forkhead box J3 [Source:HGNC Symbol;Acc:HGNC:29178]	GO:0032502|GO:0005623|GO:0009987|GO:0008152|GO:0001071|GO:0005488|GO:0097159|GO:0003700|GO:0050794|GO:0043229|GO:0006807|GO:0071704|GO:0044237|GO:0009653|GO:0043227|GO:0009058|GO:0005622|GO:0048856|GO:0019222|GO:0006725|GO:1901360|GO:0003676|GO:0034641|GO:0046483|GO:0043231|GO:0000981|GO:0006139|GO:0048869|GO:0044249|GO:0031323|GO:0003677|GO:0010468|GO:0034645|GO:0051252|GO:0010467|GO:0009059|GO:…	developmental process|cell|cellular process|metabolic process|nucleic acid binding transcription factor activity|binding|organic cyclic compound binding|transcription factor activity, sequence-specific DNA binding|regulation of cellular process|intracellular organelle|nitrogen compound metabolic process|organic substance metabolic process|cellular metabolic process|anatomical structure morphogene…	-	-	-	-	1:42176539-42335877	157	175	233	1697	1854	1892	0.949445698895327	0.961811429297686	1.27040429163791	9.19498026800188	9.19917799295475	10.7231217825068	1.06055380661031	9.70576001448781	-3.19402337127367	8.19192319232265e-47	8.73434553512859e-44	DOWN
ENSG00000188153	COL4A5	collagen, type IV, alpha 5 [Source:HGNC Symbol;Acc:HGNC:2207]	GO:0040011|GO:0032502|GO:0031012|GO:0032991|GO:0045202|GO:0005198|GO:0005623|GO:0009987|GO:0005576|GO:0008152|GO:0050896|GO:0005604|GO:0005201|GO:0031594|GO:0043229|GO:0005578|GO:0071704|GO:0009056|GO:0009653|GO:0016043|GO:0043227|GO:0009605|GO:0005622|GO:0043234|GO:0012505|GO:0005605|GO:0048856|GO:0005587|GO:0006935|GO:0048468|GO:0007275|GO:0043062|GO:0043231|GO:0005737|GO:0006928|GO:0044236|GO:…	locomotion|developmental process|extracellular matrix|macromolecular complex|synapse|structural molecule activity|cell|cellular process|extracellular region|metabolic process|response to stimulus|basement membrane|extracellular matrix structural constituent|neuromuscular junction|intracellular organelle|proteinaceous extracellular matrix|organic substance metabolic process|catabolic process|anato…	K06237	collagen, type IV, alpha[-]	hsa05200|hsa04151|hsa04510|hsa04933|hsa05146|hsa04974|hsa05222|hsa04512	Pathways in cancer - Homo sapiens (human)|PI3K-Akt signaling pathway - Homo sapiens (human)|Focal adhesion - Homo sapiens (human)|AGE-RAGE signaling pathway in diabetic complications - Homo sapiens (human)|Amoebiasis - Homo sapiens (human)|Protein digestion and absorption - Homo sapiens (human)|Small cell lung cancer - Homo sapiens (human)|ECM-receptor interaction - Homo sapiens (human)	X:108439844-108697545	80	60	130	1354	1444	1881	0.462824084374646	0.315468890549126	0.678085099739228	7.0184664357661	6.85426441738934	10.1986703013067	0.485459358221	8.02380038482071	-4.04686328920154	9.88108500126782e-47	1.01720659182017e-43	DOWN
ENSG00000090905	TNRC6A	trinucleotide repeat containing 6A [Source:HGNC Symbol;Acc:HGNC:11969]	GO:0032991|GO:0002376|GO:0023052|GO:0005623|GO:0009987|GO:0008152|GO:0050896|GO:0005488|GO:0036094|GO:0051716|GO:0097159|GO:0009892|GO:0048523|GO:0050794|GO:0043229|GO:0006807|GO:0006950|GO:0071704|GO:0006955|GO:0044237|GO:0043227|GO:0009058|GO:0005622|GO:0002682|GO:0005515|GO:0012505|GO:0019222|GO:0045087|GO:0003676|GO:0034641|GO:0006952|GO:0043231|GO:0005737|GO:0030529|GO:0009890|GO:0016458|GO:…	macromolecular complex|immune system process|signaling|cell|cellular process|metabolic process|response to stimulus|binding|small molecule binding|cellular response to stimulus|organic cyclic compound binding|negative regulation of metabolic process|negative regulation of cellular process|regulation of cellular process|intracellular organelle|nitrogen compound metabolic process|response to stress…	-	-	-	-	16:24729695-24827632	82	89	178	1740	1922	1650	0.273837088355449	0.270116150962848	0.535937412047968	5.20625836463005	5.2662326890218	5.16406527426887	0.359963550455422	5.21218544264024	-3.8559656807694	2.19704840479121e-46	2.18635610255456e-43	DOWN
ENSG00000188352	FOCAD	focadhesin [Source:HGNC Symbol;Acc:HGNC:23377]	GO:0016020|GO:0030054|GO:0005488|GO:0030055|GO:0031224|GO:0005515|GO:0005924|GO:0005912|GO:0016021|GO:0005925	membrane|cell junction|binding|cell-substrate junction|intrinsic component of membrane|protein binding|cell-substrate adherens junction|adherens junction|integral component of membrane|focal adhesion	-	-	-	-	9:20658309-20995955	41	47	54	708	729	590	0.226935972867528	0.236426731015191	0.269479503870797	3.51111931209311	3.31062932749827	3.06052628680609	0.244280735917839	3.29409164213249	-3.75326868995646	3.77752967220044e-46	3.6378829301249e-43	DOWN
ENSG00000119681	LTBP2	latent transforming growth factor beta binding protein 2 [Source:HGNC Symbol;Acc:HGNC:6715]	GO:0031012|GO:0023052|GO:0005623|GO:0009987|GO:0005576|GO:0050896|GO:0005488|GO:1903561|GO:0051716|GO:0050794|GO:0005578|GO:0043167|GO:0051641|GO:0016043|GO:0043227|GO:0005615|GO:0005622|GO:0005515|GO:0008201|GO:0019838|GO:0006810|GO:0043168|GO:0043062|GO:0032940|GO:0031982|GO:0043169|GO:0071559|GO:0045184|GO:0008104|GO:0007154|GO:0007165|GO:0070062|GO:0051649|GO:0005539|GO:0010033|GO:0046872|GO:…	extracellular matrix|signaling|cell|cellular process|extracellular region|response to stimulus|binding|extracellular vesicle|cellular response to stimulus|regulation of cellular process|proteinaceous extracellular matrix|ion binding|cellular localization|cellular component organization|membrane-bounded organelle|extracellular space|intracellular|protein binding|heparin binding|growth factor bindi…	-	-	-	-	14:74498170-74612378	255	335	447	3041	3534	3635	1.42569449997181	1.7022033371124	2.25324230449438	15.2335334159707	16.2114186964375	19.046706934392	1.7937133805262	16.8305530156001	-3.23006129736122	1.13852988298881e-45	1.06217722271087e-42	DOWN
ENSG00000091129	NRCAM	neuronal cell adhesion molecule [Source:HGNC Symbol;Acc:HGNC:7994]	GO:0040011|GO:0032502|GO:0040007|GO:0045202|GO:0023052|GO:0005623|GO:0016020|GO:0009987|GO:0005576|GO:0050896|GO:0005488|GO:0042995|GO:0050794|GO:0016049|GO:0009986|GO:0048870|GO:0009653|GO:0016043|GO:0007155|GO:0071944|GO:0040008|GO:0009605|GO:0031224|GO:0050793|GO:0048589|GO:0005515|GO:0005886|GO:0048856|GO:0048646|GO:0048514|GO:0016337|GO:0042391|GO:0006935|GO:0045595|GO:0009897|GO:0048468|GO:…	locomotion|developmental process|growth|synapse|signaling|cell|membrane|cellular process|extracellular region|response to stimulus|binding|cell projection|regulation of cellular process|cell growth|cell surface|cell motility|anatomical structure morphogenesis|cellular component organization|cell adhesion|cell periphery|regulation of growth|response to external stimulus|intrinsic component of memb…	K06756	neuronal cell adhesion molecule[-]	hsa04514	Cell adhesion molecules (CAMs) - Homo sapiens (human)	7:108147623-108456717	14	8	16	355	399	479	0.0566586270509302	0.0294237894978292	0.0583814195290015	1.28722840642988	1.32486017129928	1.81674532242691	0.0481546120259203	1.47627796671869	-4.93814660083586	2.50807776333909e-45	2.26549519778694e-42	DOWN
ENSG00000261796	ISY1-RAB43	ISY1-RAB43 readthrough [Source:HGNC Symbol;Acc:HGNC:42969]	-	-	K12870	pre-mRNA-splicing factor ISY1[-]	hsa03040	Spliceosome - Homo sapiens (human)	3:129087575-129161036	0	0	0	222	221	397	0	0	0	2.89032466130505	2.63485040427141	5.40648216972534	0	3.6438857451006	-Inf	2.5801177974394e-45	2.26549519778694e-42	DOWN
ENSG00000137200	CMTR1	cap methyltransferase 1 [Source:HGNC Symbol;Acc:HGNC:21077]	GO:0005623|GO:0009987|GO:0008152|GO:0005488|GO:0003824|GO:0032259|GO:0097159|GO:0043229|GO:0006807|GO:0071704|GO:0044237|GO:0043227|GO:0005622|GO:0005515|GO:0016740|GO:0006725|GO:1901360|GO:0003676|GO:0034641|GO:0046483|GO:0043231|GO:0005737|GO:0006139|GO:0008168|GO:0043412|GO:0001510|GO:0031981|GO:0005654|GO:0010467|GO:0016070|GO:0005634|GO:0006396|GO:0009451|GO:0016071|GO:0080009|GO:0008171|GO:…	cell|cellular process|metabolic process|binding|catalytic activity|methylation|organic cyclic compound binding|intracellular organelle|nitrogen compound metabolic process|organic substance metabolic process|cellular metabolic process|membrane-bounded organelle|intracellular|protein binding|transferase activity|cellular aromatic compound metabolic process|organic cyclic compound metabolic process|…	-	-	-	-	6:37433219-37482827	26	24	55	717	696	660	0.301399360472171	0.252850745640391	0.574843123121704	7.44715905295271	6.61989019895597	7.17045104159706	0.376364409744755	7.07916676450191	-4.23337744786834	2.3693214900175e-44	2.02096353608521e-41	DOWN
ENSG00000174851	YIF1A	Yip1 interacting factor homolog A (S. cerevisiae) [Source:HGNC Symbol;Acc:HGNC:16688]	GO:0023052|GO:0005623|GO:0016020|GO:0009987|GO:0008152|GO:0050896|GO:0005488|GO:0051716|GO:0050794|GO:0043229|GO:0006950|GO:0042175|GO:0071704|GO:0044237|GO:0043227|GO:0031224|GO:0005622|GO:0005789|GO:0005515|GO:0012505|GO:0031090|GO:0006810|GO:0033554|GO:0043231|GO:0005737|GO:0045184|GO:0008104|GO:0007154|GO:0007165|GO:0005783|GO:0016021|GO:0019538|GO:0010033|GO:0005794|GO:0016192|GO:0030968|GO:…	signaling|cell|membrane|cellular process|metabolic process|response to stimulus|binding|cellular response to stimulus|regulation of cellular process|intracellular organelle|response to stress|nuclear outer membrane-endoplasmic reticulum membrane network|organic substance metabolic process|cellular metabolic process|membrane-bounded organelle|intrinsic component of membrane|intracellular|endoplasm…	-	-	-	-	11:66284580-66289170	67	72	107	862	945	1002	0.811259950504656	0.79231183664721	1.16810761601575	9.35166647020579	9.38823941769894	11.3705302713148	0.923893134389205	10.0368120530732	-3.44143130867625	2.51511402210604e-44	2.08572816710982e-41	DOWN
ENSG00000088448	ANKRD10	ankyrin repeat domain 10 [Source:HGNC Symbol;Acc:HGNC:20265]	GO:0023052|GO:0009987|GO:0050896|GO:0005488|GO:0051716|GO:0050794|GO:0023051|GO:0005515|GO:0009966|GO:0010646|GO:0007154|GO:0007165|GO:0030111|GO:0007166|GO:0016055|GO:0060828|GO:0060070	signaling|cellular process|response to stimulus|binding|cellular response to stimulus|regulation of cellular process|regulation of signaling|protein binding|regulation of signal transduction|regulation of cell communication|cell communication|signal transduction|regulation of Wnt signaling pathway|cell surface receptor signaling pathway|Wnt signaling pathway|regulation of canonical Wnt signaling …	-	-	-	-	13:110878540-110915069	44	38	98	1123	1227	1552	0.42368762477771	0.332550705010161	0.850818894496386	9.6888501285766	9.69409665837391	14.0060415724941	0.535685741428086	11.1296627864815	-4.37687917568566	2.72841090987884e-44	2.15898886272975e-41	DOWN
ENSG00000151012	SLC7A11	solute carrier family 7 (anionic amino acid transporter light chain, xc- system), member 11 [Source:HGNC Symbol;Acc:HGNC:11059]	GO:0040011|GO:0032502|GO:0005215|GO:0002376|GO:0005623|GO:0016020|GO:0009987|GO:0050896|GO:0005488|GO:0022857|GO:0043229|GO:0006950|GO:0050900|GO:0009986|GO:0048870|GO:0007155|GO:0043227|GO:0071944|GO:0031224|GO:0005622|GO:0005515|GO:0005886|GO:0012505|GO:0048856|GO:0050817|GO:0016337|GO:0009888|GO:0006810|GO:0002088|GO:0007275|GO:0048513|GO:0007420|GO:0098609|GO:0043231|GO:0010243|GO:0005737|GO:…	locomotion|developmental process|transporter activity|immune system process|cell|membrane|cellular process|response to stimulus|binding|transmembrane transporter activity|intracellular organelle|response to stress|leukocyte migration|cell surface|cell motility|cell adhesion|membrane-bounded organelle|cell periphery|intrinsic component of membrane|intracellular|protein binding|plasma membrane|endo…	-	-	-	-	4:138164097-138242349	416	621	444	5540	7097	4912	2.98292485214024	4.04687734574354	2.8704227931728	35.5923022374694	41.7533578143349	33.0092732904799	3.30007499701886	36.7849777807614	-3.47854600349501	2.74809328008745e-44	2.15898886272975e-41	DOWN
ENSG00000073350	LLGL2	lethal giant larvae homolog 2 (Drosophila) [Source:HGNC Symbol;Acc:HGNC:6629]	GO:0032502|GO:0023052|GO:0005623|GO:0016020|GO:0009987|GO:0008152|GO:0050896|GO:0005488|GO:0051716|GO:0050794|GO:0043229|GO:0051641|GO:0023051|GO:0016043|GO:0043227|GO:0071944|GO:0009893|GO:0030234|GO:0005622|GO:0005515|GO:0005886|GO:0048856|GO:0019222|GO:0060341|GO:0007049|GO:0051640|GO:0006810|GO:0022402|GO:0005938|GO:0007275|GO:0008047|GO:0032940|GO:0043231|GO:0019899|GO:0005737|GO:0032880|GO:…	developmental process|signaling|cell|membrane|cellular process|metabolic process|response to stimulus|binding|cellular response to stimulus|regulation of cellular process|intracellular organelle|cellular localization|regulation of signaling|cellular component organization|membrane-bounded organelle|cell periphery|positive regulation of metabolic process|enzyme regulator activity|intracellular|pro…	K06094	lethal(2) giant larvae protein[-]	hsa04390|hsa04530	Hippo signaling pathway - Homo sapiens (human)|Tight junction - Homo sapiens (human)	17:75525080-75575208	105	113	193	1366	1482	1643	0.568060309351913	0.555601954844568	0.941404487019035	6.6214374931688	6.5783987562556	8.3304902413131	0.688355583738505	7.1767754969125	-3.38210987584066	9.8245752027241e-44	7.52058636159296e-41	DOWN
ENSG00000130638	ATXN10	ataxin 10 [Source:HGNC Symbol;Acc:HGNC:10549]	GO:0032502|GO:0005623|GO:0016020|GO:0009987|GO:0005576|GO:0005488|GO:0042995|GO:0044297|GO:0009653|GO:0016043|GO:0071944|GO:0005615|GO:0005622|GO:0005515|GO:0005886|GO:0048856|GO:0048646|GO:0042802|GO:0048468|GO:0043025|GO:0007275|GO:0022607|GO:0019899|GO:0005737|GO:0043005|GO:0036477|GO:0030030|GO:0048869|GO:0006996|GO:0000902|GO:0005829|GO:0031175|GO:0044782|GO:0030031|GO:0030425|GO:0048471|GO:…	developmental process|cell|membrane|cellular process|extracellular region|binding|cell projection|cell body|anatomical structure morphogenesis|cellular component organization|cell periphery|extracellular space|intracellular|protein binding|plasma membrane|anatomical structure development|anatomical structure formation involved in morphogenesis|identical protein binding|cell development|neuronal c…	-	-	-	-	22:45671798-45845307	322	351	491	3191	3638	3018	2.87410314756991	2.84730264408975	3.9513172461785	25.5194286534797	26.642628335066	25.2461177934506	3.22424101261272	25.8027249273321	-3.00049193648211	1.0284398914845e-43	7.67576113009459e-41	DOWN
ENSG00000103550	KNOP1	lysine-rich nucleolar protein 1 [Source:HGNC Symbol;Acc:HGNC:34404]	GO:0005623|GO:0005488|GO:0097159|GO:0043229|GO:0043227|GO:0005622|GO:0003676|GO:0043231|GO:0005730|GO:0003723|GO:0031981|GO:0005634|GO:0044822	cell|binding|organic cyclic compound binding|intracellular organelle|membrane-bounded organelle|intracellular|nucleic acid binding|intracellular membrane-bounded organelle|nucleolus|RNA binding|nuclear lumen|nucleus|poly(A) RNA binding	-	-	-	-	16:19701934-19718235	58	51	107	971	1046	951	0.430147351000238	0.34374951045192	0.715462853089117	6.4521623023008	6.36484832510629	6.60994356576378	0.496453238180425	6.47565139772362	-3.70529558421896	8.79290397770393e-43	6.40252086220422e-40	DOWN
ENSG00000143398	PIP5K1A	phosphatidylinositol-4-phosphate 5-kinase, type I, alpha [Source:HGNC Symbol;Acc:HGNC:8994]	GO:0040011|GO:0032502|GO:0032991|GO:0023052|GO:0005623|GO:0016020|GO:0009987|GO:0008152|GO:0030054|GO:0050896|GO:0005488|GO:0003824|GO:0036094|GO:0051716|GO:0042995|GO:0097159|GO:0030055|GO:0050794|GO:0043229|GO:0071704|GO:0043167|GO:0044237|GO:0051641|GO:0048870|GO:0016043|GO:0007155|GO:0043227|GO:0071944|GO:0009605|GO:0009893|GO:0031252|GO:0009058|GO:0005622|GO:0005515|GO:0005886|GO:0043234|GO:…	locomotion|developmental process|macromolecular complex|signaling|cell|membrane|cellular process|metabolic process|cell junction|response to stimulus|binding|catalytic activity|small molecule binding|cellular response to stimulus|cell projection|organic cyclic compound binding|cell-substrate junction|regulation of cellular process|intracellular organelle|organic substance metabolic process|ion bi…	K00889	1-phosphatidylinositol-4-phosphate 5-kinase[2.7.1.68]	hsa01100|hsa04144|hsa04810|hsa04072|hsa05231|hsa04070|hsa04666|hsa00562	Metabolic pathways - Homo sapiens (human)|Endocytosis - Homo sapiens (human)|Regulation of actin cytoskeleton - Homo sapiens (human)|Phospholipase D signaling pathway - Homo sapiens (human)|Choline metabolism in cancer - Homo sapiens (human)|Phosphatidylinositol signaling system - Homo sapiens (human)|Fc gamma R-mediated phagocytosis - Homo sapiens (human)|Inositol phosphate metabolism - Homo sap…	1:151197949-151249536	191	176	206	1523	1661	1453	0.986689549559195	0.826302867590464	0.959464322614058	7.04928069455203	7.04019616824459	7.03463937156894	0.924152246587906	7.04137207812185	-2.92965413042408	2.33652588891043e-42	1.66082485446504e-39	DOWN
ENSG00000151779	NBAS	neuroblastoma amplified sequence [Source:HGNC Symbol;Acc:HGNC:15625]	GO:0032991|GO:0005623|GO:0016020|GO:0009987|GO:0008152|GO:0005488|GO:0009892|GO:0048523|GO:0050794|GO:0043229|GO:0006807|GO:0042175|GO:0071704|GO:0009056|GO:0044237|GO:0051641|GO:0043227|GO:0031224|GO:0005622|GO:0005789|GO:0005515|GO:0043234|GO:0012505|GO:0031090|GO:0019222|GO:0006725|GO:0006810|GO:1901360|GO:0034641|GO:0046483|GO:0043231|GO:0005737|GO:0045184|GO:0000149|GO:0006139|GO:0008104|GO:…	macromolecular complex|cell|membrane|cellular process|metabolic process|binding|negative regulation of metabolic process|negative regulation of cellular process|regulation of cellular process|intracellular organelle|nitrogen compound metabolic process|nuclear outer membrane-endoplasmic reticulum membrane network|organic substance metabolic process|catabolic process|cellular metabolic process|cell…	-	-	-	-	2:15166909-15561330	28	23	58	686	704	838	0.183627482245273	0.137088667947012	0.342950145323164	4.03094661314774	3.78813678187543	5.1506059507526	0.22122209850515	4.32322978192526	-4.2885421054699	6.29734997260427e-42	4.37211828097972e-39	DOWN
ENSG00000278864	RP11-45M22.2	-	-	-	-	-	-	-	17:17181504-17183257	10	7	13	250	323	317	0.403270028210747	0.256580124977968	0.472680331687803	9.03346648005263	10.6877671848598	11.9812944153372	0.377510161625506	10.5675093600832	-4.80697610131126	9.68868252416133e-42	6.57377109264346e-39	DOWN
ENSG00000197548	ATG7	autophagy related 7 [Source:HGNC Symbol;Acc:HGNC:16935]	GO:0002376|GO:0005623|GO:0009987|GO:0008152|GO:0050896|GO:0005488|GO:0003824|GO:0051716|GO:0042995|GO:0009892|GO:0048523|GO:0050794|GO:0006950|GO:0071704|GO:0009056|GO:0009628|GO:0044237|GO:0006914|GO:0016043|GO:0051707|GO:0009607|GO:0009605|GO:0009893|GO:0009058|GO:0016874|GO:0005622|GO:0005515|GO:0005929|GO:0019222|GO:0042802|GO:0016032|GO:0010507|GO:0010506|GO:0006810|GO:0010941|GO:0005930|GO:…	immune system process|cell|cellular process|metabolic process|response to stimulus|binding|catalytic activity|cellular response to stimulus|cell projection|negative regulation of metabolic process|negative regulation of cellular process|regulation of cellular process|response to stress|organic substance metabolic process|catabolic process|response to abiotic stimulus|cellular metabolic process|au…	K08337	ubiquitin-like modifier-activating enzyme ATG7[-]	hsa04140	Regulation of autophagy - Homo sapiens (human)	3:11272309-11557665	54	46	102	996	1099	864	0.318052554708377	0.246229466747477	0.541645383730522	5.25605439595419	5.31090238099991	4.76919872730137	0.368642468395459	5.11205183475182	-3.79360827768773	2.09203326612642e-41	1.3879013583764e-38	DOWN
ENSG00000136643	RPS6KC1	ribosomal protein S6 kinase, 52kDa, polypeptide 1 [Source:HGNC Symbol;Acc:HGNC:10439]	GO:0023052|GO:0005623|GO:0016020|GO:0009987|GO:0008152|GO:0050896|GO:0005488|GO:0003824|GO:0036094|GO:0051716|GO:0097159|GO:0050794|GO:0043229|GO:0071704|GO:0043167|GO:0044237|GO:0043227|GO:0008289|GO:0005622|GO:0005515|GO:0012505|GO:0016740|GO:0043168|GO:0005543|GO:0001882|GO:0016772|GO:0043231|GO:0005737|GO:0007154|GO:0007165|GO:0000166|GO:0019538|GO:0005768|GO:0035639|GO:0043412|GO:0005769|GO:…	signaling|cell|membrane|cellular process|metabolic process|response to stimulus|binding|catalytic activity|small molecule binding|cellular response to stimulus|organic cyclic compound binding|regulation of cellular process|intracellular organelle|organic substance metabolic process|ion binding|cellular metabolic process|membrane-bounded organelle|lipid binding|intracellular|protein binding|endome…	-	-	-	-	1:213051233-213274773	32	53	78	748	793	802	0.288137288217805	0.433714031930824	0.63321723001988	6.0345309056277	5.85848548536868	6.7678038294575	0.451689516722836	6.22027340681796	-3.78357465846193	4.22932371411686e-41	2.74483109046184e-38	DOWN
ENSG00000001629	ANKIB1	ankyrin repeat and IBR domain containing 1 [Source:HGNC Symbol;Acc:HGNC:22215]	GO:0032991|GO:0005623|GO:0009987|GO:0008152|GO:0005488|GO:0003824|GO:0050794|GO:0071704|GO:0009056|GO:0043167|GO:0044237|GO:0009893|GO:0005622|GO:0005515|GO:0043234|GO:0016740|GO:0019222|GO:0031325|GO:0043169|GO:0019899|GO:0005737|GO:0019787|GO:0000151|GO:0019538|GO:0031323|GO:0032268|GO:0045732|GO:0046872|GO:0043412|GO:0030163|GO:0004842|GO:0044265|GO:0036211|GO:1990234|GO:0051247|GO:0006508|GO:…	macromolecular complex|cell|cellular process|metabolic process|binding|catalytic activity|regulation of cellular process|organic substance metabolic process|catabolic process|ion binding|cellular metabolic process|positive regulation of metabolic process|intracellular|protein binding|protein complex|transferase activity|regulation of metabolic process|positive regulation of cellular metabolic pro…	-	-	-	-	7:92246234-92401384	239	241	361	2380	2478	3031	1.85781137862899	1.70255716766084	2.53003400107767	16.5759740511555	15.8042422366335	22.0810262897261	2.03013418245583	18.1537475258384	-3.16062040716903	4.48564110455194e-41	2.84924105394242e-38	DOWN
ENSG00000076356	PLXNA2	plexin A2 [Source:HGNC Symbol;Acc:HGNC:9100]	GO:0040011|GO:0032502|GO:0040007|GO:0032991|GO:0004871|GO:0007610|GO:0023052|GO:0005623|GO:0016020|GO:0009987|GO:0050896|GO:0005488|GO:0051716|GO:0004872|GO:0050794|GO:0040012|GO:0016049|GO:0051641|GO:0050795|GO:0038023|GO:0048870|GO:0009653|GO:0016043|GO:0071944|GO:0040008|GO:0009605|GO:0031224|GO:0050793|GO:0048589|GO:0005515|GO:0005886|GO:0043234|GO:0048856|GO:0048646|GO:0001756|GO:0006935|GO:…	locomotion|developmental process|growth|macromolecular complex|signal transducer activity|behavior|signaling|cell|membrane|cellular process|response to stimulus|binding|cellular response to stimulus|receptor activity|regulation of cellular process|regulation of locomotion|cell growth|cellular localization|regulation of behavior|signaling receptor activity|cell motility|anatomical structure morpho…	K06820	plexin A[-]	hsa04360	Axon guidance - Homo sapiens (human)	1:208022242-208244320	87	101	170	1248	1335	1121	0.371625492195676	0.392092266584776	0.654710256402557	4.77636540389033	4.67880017681914	4.48765874272192	0.472809338394336	4.64760810781046	-3.2971579886145	1.19536112460002e-40	7.43464812787686e-38	DOWN
ENSG00000160613	PCSK7	proprotein convertase subtilisin/kexin type 7 [Source:HGNC Symbol;Acc:HGNC:8748]	GO:0005623|GO:0016020|GO:0009987|GO:0008152|GO:0003824|GO:0043229|GO:0006807|GO:0071704|GO:0044237|GO:0042445|GO:0043227|GO:0016787|GO:0031224|GO:0005622|GO:0012505|GO:0031090|GO:0031228|GO:0034641|GO:0043231|GO:0008233|GO:0005737|GO:0016486|GO:0010817|GO:0016021|GO:0019538|GO:0031301|GO:0005794|GO:0017171|GO:0006518|GO:0051604|GO:0030173|GO:0006508|GO:0008236|GO:0043603|GO:0010467|GO:0000139|GO:…	cell|membrane|cellular process|metabolic process|catalytic activity|intracellular organelle|nitrogen compound metabolic process|organic substance metabolic process|cellular metabolic process|hormone metabolic process|membrane-bounded organelle|hydrolase activity|intrinsic component of membrane|intracellular|endomembrane system|organelle membrane|intrinsic component of Golgi membrane|cellular nitr…	-	-	-	-	11:117204337-117232525	34	35	45	489	648	475	0.0810744534682423	0.0758498566467319	0.0967440491259566	1.04473888333873	1.26778208725124	1.0615094553325	0.0845561197469769	1.12467680864082	-3.73345749906794	1.6895517101472e-40	1.02938523989254e-37	DOWN
ENSG00000123106	CCDC91	coiled-coil domain containing 91 [Source:HGNC Symbol;Acc:HGNC:24855]	GO:0005623|GO:0016020|GO:0005488|GO:0043229|GO:0043227|GO:0005622|GO:0005515|GO:0012505|GO:0042802|GO:0006810|GO:0043231|GO:0005737|GO:0045184|GO:0008104|GO:0005794|GO:0015031|GO:0031981|GO:0005654|GO:0005634	cell|membrane|binding|intracellular organelle|membrane-bounded organelle|intracellular|protein binding|endomembrane system|identical protein binding|transport|intracellular membrane-bounded organelle|cytoplasm|establishment of protein localization|protein localization|Golgi apparatus|protein transport|nuclear lumen|nucleoplasm|nucleus	-	-	-	-	12:28133249-28581511	55	64	88	681	804	725	0.327291294230783	0.346124954409056	0.472140580382209	3.63093446331988	3.92552089423231	4.04334397571971	0.381852276340683	3.8665997777573	-3.33997891311648	2.85023442072943e-40	1.70181796792913e-37	DOWN
ENSG00000169519	METTL15	methyltransferase like 15 [Source:HGNC Symbol;Acc:HGNC:26606]	GO:0016020|GO:0009987|GO:0008152|GO:0005488|GO:0003824|GO:0032259|GO:0006807|GO:0071704|GO:0044237|GO:0031224|GO:0005515|GO:0016740|GO:0006725|GO:1901360|GO:0034641|GO:0046483|GO:0006139|GO:0016021|GO:0022613|GO:0008168|GO:0043412|GO:0042254|GO:0001510|GO:0010467|GO:0016070|GO:0006364|GO:0006396|GO:0034660|GO:0031167|GO:0009451|GO:0008173|GO:0008757|GO:0008170|GO:0008649|GO:0016072|GO:0000154|GO:…	membrane|cellular process|metabolic process|binding|catalytic activity|methylation|nitrogen compound metabolic process|organic substance metabolic process|cellular metabolic process|intrinsic component of membrane|protein binding|transferase activity|cellular aromatic compound metabolic process|organic cyclic compound metabolic process|cellular nitrogen compound metabolic process|heterocycle meta…	-	-	-	-	11:28108248-28527041	29	33	47	506	593	450	0.217467689697883	0.224903147807396	0.31776405399289	3.39972664151952	3.64853332897213	3.16254879759827	0.253378297166056	3.40360292269664	-3.74769787407574	5.59372144324265e-40	3.27441097973659e-37	DOWN
ENSG00000145743	FBXL17	F-box and leucine-rich repeat protein 17 [Source:HGNC Symbol;Acc:HGNC:13615]	GO:0005488|GO:0005515	binding|protein binding	-	-	-	-	5:107859035-108382098	24	31	42	451	512	621	0.109168013099149	0.128154896090864	0.172246893158525	1.83806640688031	1.91084352807371	2.64732786331054	0.136523267449513	2.13207926608819	-3.96504232187149	7.97933346023713e-40	4.58105809849845e-37	DOWN
ENSG00000176658	MYO1D	myosin ID [Source:HGNC Symbol;Acc:HGNC:7598]	GO:0032991|GO:0005623|GO:0016020|GO:0009987|GO:0005576|GO:0008152|GO:0005488|GO:0003824|GO:0036094|GO:1903561|GO:0042995|GO:0097159|GO:0009892|GO:0048523|GO:0044877|GO:0050794|GO:0043229|GO:0043209|GO:0071704|GO:0043167|GO:0044237|GO:0051641|GO:0044297|GO:0043227|GO:0071944|GO:0031252|GO:0016787|GO:0005622|GO:0005515|GO:0005886|GO:0043234|GO:0012505|GO:0019222|GO:0005903|GO:0043025|GO:0016323|GO:…	macromolecular complex|cell|membrane|cellular process|extracellular region|metabolic process|binding|catalytic activity|small molecule binding|extracellular vesicle|cell projection|organic cyclic compound binding|negative regulation of metabolic process|negative regulation of cellular process|macromolecular complex binding|regulation of cellular process|intracellular organelle|myelin sheath|organ…	-	-	-	-	17:32492522-32877177	31	21	66	801	882	751	0.164294586260318	0.101151102743563	0.315368092835515	3.80357861732639	3.83529486901957	3.73019186105133	0.193604593946465	3.78968844913243	-4.29089415797164	8.22383989556885e-40	4.6323493630625e-37	DOWN
ENSG00000122966	CIT	citron rho-interacting serine/threonine kinase [Source:HGNC Symbol;Acc:HGNC:1985]	GO:0032502|GO:0023052|GO:0005623|GO:0016020|GO:0009987|GO:0008152|GO:0050896|GO:0005488|GO:0003824|GO:0036094|GO:0051716|GO:0097159|GO:0050794|GO:0071704|GO:0043167|GO:0044237|GO:0016043|GO:0005622|GO:0005515|GO:0016740|GO:0048856|GO:0051726|GO:0007049|GO:0022402|GO:0007275|GO:0051302|GO:0043168|GO:0001882|GO:0016772|GO:0043169|GO:0005737|GO:0097110|GO:0045787|GO:0019904|GO:0007154|GO:0007165|GO:…	developmental process|signaling|cell|membrane|cellular process|metabolic process|response to stimulus|binding|catalytic activity|small molecule binding|cellular response to stimulus|organic cyclic compound binding|regulation of cellular process|organic substance metabolic process|ion binding|cellular metabolic process|cellular component organization|intracellular|protein binding|transferase activ…	-	-	-	-	12:119685790-119877291	63	73	66	659	742	726	0.194366991410308	0.204684380514216	0.183584173721023	1.82164180592922	1.87824127860829	2.09915891419914	0.194211848548516	1.93301399957888	-3.3151489610715	1.05149834215624e-39	5.81322805680228e-37	DOWN
ENSG00000196712	NF1	neurofibromin 1 [Source:HGNC Symbol;Acc:HGNC:7765]	GO:0040011|GO:0032502|GO:0002376|GO:0007610|GO:0023052|GO:0005623|GO:0016020|GO:0009987|GO:0008152|GO:0050896|GO:0005488|GO:0036094|GO:0051716|GO:0040013|GO:0042995|GO:0002683|GO:0009892|GO:0048523|GO:0008283|GO:0050794|GO:0040012|GO:0043229|GO:0006807|GO:0006950|GO:0071704|GO:0043167|GO:0006955|GO:0009628|GO:0051051|GO:0044237|GO:0051641|GO:0048870|GO:0023051|GO:0009653|GO:0016043|GO:0043473|GO:…	locomotion|developmental process|immune system process|behavior|signaling|cell|membrane|cellular process|metabolic process|response to stimulus|binding|small molecule binding|cellular response to stimulus|negative regulation of locomotion|cell projection|negative regulation of immune system process|negative regulation of metabolic process|negative regulation of cellular process|cell proliferation…	K08052	neurofibromin 1[-]	hsa04010|hsa04014	MAPK signaling pathway - Homo sapiens (human)|Ras signaling pathway - Homo sapiens (human)	17:31094927-31382116	140	181	277	1844	1999	2336	0.302747168823496	0.355722298339074	0.540065621313636	3.57281590278709	3.54676687775794	4.73427788283637	0.399511696158735	3.9512868877938	-3.30601295325453	1.22592677267617e-39	6.65433052208626e-37	DOWN
ENSG00000198522	GPN1	GPN-loop GTPase 1 [Source:HGNC Symbol;Acc:HGNC:17030]	GO:0005623|GO:0008152|GO:0005488|GO:0003824|GO:0036094|GO:0097159|GO:0043229|GO:0043167|GO:0043227|GO:0016787|GO:0005622|GO:0005515|GO:0043168|GO:0001882|GO:0016817|GO:0043231|GO:0005737|GO:0000166|GO:0035639|GO:0001883|GO:0016818|GO:0032549|GO:0031981|GO:0005654|GO:0005739|GO:0017076|GO:0005634|GO:0032561|GO:0005525|GO:0019001|GO:0016462|GO:0017111|GO:0003924	cell|metabolic process|binding|catalytic activity|small molecule binding|organic cyclic compound binding|intracellular organelle|ion binding|membrane-bounded organelle|hydrolase activity|intracellular|protein binding|anion binding|nucleoside binding|hydrolase activity, acting on acid anhydrides|intracellular membrane-bounded organelle|cytoplasm|nucleotide binding|purine ribonucleoside triphosphat…	-	-	-	-	2:27628247-27651508	93	76	129	962	1172	885	0.91026975625424	0.676052989900274	1.13838869355721	8.43646442853045	9.41203147193161	8.11819820137295	0.908237146570575	8.65556470061167	-3.25248699722886	3.0677586544006e-39	1.63544405122278e-36	DOWN
ENSG00000122482	ZNF644	zinc finger protein 644 [Source:HGNC Symbol;Acc:HGNC:29222]	GO:0005623|GO:0009987|GO:0008152|GO:0005488|GO:0097159|GO:0050794|GO:0043229|GO:0006807|GO:0071704|GO:0043167|GO:0044237|GO:0043227|GO:0009058|GO:0005622|GO:0019222|GO:0006725|GO:1901360|GO:0003676|GO:0034641|GO:0046483|GO:0043231|GO:0043169|GO:0006139|GO:0044249|GO:0031323|GO:0003677|GO:0010468|GO:0034645|GO:0046872|GO:0051252|GO:0010467|GO:0009059|GO:0016070|GO:0005634|GO:0032774|GO:2001141|GO:…	cell|cellular process|metabolic process|binding|organic cyclic compound binding|regulation of cellular process|intracellular organelle|nitrogen compound metabolic process|organic substance metabolic process|ion binding|cellular metabolic process|membrane-bounded organelle|biosynthetic process|intracellular|regulation of metabolic process|cellular aromatic compound metabolic process|organic cyclic…	-	-	-	-	1:90915298-91022272	66	30	60	988	1216	783	0.275012602345994	0.113608568707121	0.225413311230506	3.68862903360952	4.15730614725092	3.05774188099613	0.204678160761207	3.63455902061886	-4.15035125366647	3.29088976333221e-39	1.69390039645724e-36	DOWN
ENSG00000180574	EIF2S3L	Putative eukaryotic translation initiation factor 2 subunit 3-like protein [Source:UniProtKB/Swiss-Prot;Acc:Q2VIR3]	GO:0005623|GO:0009987|GO:0008152|GO:0005488|GO:0003824|GO:0036094|GO:0097159|GO:0006807|GO:0071704|GO:0043167|GO:0044237|GO:0016043|GO:0016787|GO:0009058|GO:0005622|GO:0003676|GO:0034641|GO:0043168|GO:0001882|GO:0016817|GO:0022607|GO:0006413|GO:0000166|GO:0044249|GO:0022613|GO:0019538|GO:0034645|GO:0006518|GO:0003723|GO:0035639|GO:0001731|GO:0001883|GO:0016818|GO:0032549|GO:0022618|GO:0043603|GO:…	cell|cellular process|metabolic process|binding|catalytic activity|small molecule binding|organic cyclic compound binding|nitrogen compound metabolic process|organic substance metabolic process|ion binding|cellular metabolic process|cellular component organization|hydrolase activity|biosynthetic process|intracellular|nucleic acid binding|cellular nitrogen compound metabolic process|anion binding|…	-	-	-	-	12:10505602-10523135	34	43	40	492	498	490	0.642380785826765	0.738350537942804	0.681371616323398	8.32862008311163	7.71981603819094	8.67631015133685	0.687367646697656	8.24158209087981	-3.58376745711357	3.25226751154982e-39	1.69390039645724e-36	DOWN
ENSG00000156639	ZFAND3	zinc finger, AN1-type domain 3 [Source:HGNC Symbol;Acc:HGNC:18019]	GO:0005488|GO:0097159|GO:0043167|GO:0003676|GO:0043169|GO:0003677|GO:0046872|GO:0046914|GO:0008270	binding|organic cyclic compound binding|ion binding|nucleic acid binding|cation binding|DNA binding|metal ion binding|transition metal ion binding|zinc ion binding	-	-	-	-	6:37819499-38154624	73	60	145	1267	1219	1343	0.864810250969216	0.645995331559901	1.5487496098284	13.4484701438365	11.8486857470753	14.9108973715608	1.01985173078584	13.4026844208242	-3.7160906576429	4.2683681328361e-39	2.15979427521507e-36	DOWN
ENSG00000011426	ANLN	anillin actin binding protein [Source:HGNC Symbol;Acc:HGNC:14082]	GO:0040011|GO:0032502|GO:0002376|GO:0005623|GO:0009987|GO:0005488|GO:0050794|GO:0070938|GO:0043229|GO:0048870|GO:0016043|GO:0043227|GO:0071944|GO:0005622|GO:0002520|GO:0005515|GO:0048856|GO:0005826|GO:0051726|GO:0007049|GO:0022402|GO:0005938|GO:0007275|GO:0048513|GO:0051302|GO:0051128|GO:0022607|GO:0043231|GO:0005737|GO:0006928|GO:0016477|GO:0008092|GO:0051301|GO:0048869|GO:0006996|GO:0090132|GO:…	locomotion|developmental process|immune system process|cell|cellular process|binding|regulation of cellular process|contractile ring|intracellular organelle|cell motility|cellular component organization|membrane-bounded organelle|cell periphery|intracellular|immune system development|protein binding|anatomical structure development|actomyosin contractile ring|regulation of cell cycle|cell cycle|c…	-	-	-	-	7:36389806-36453791	570	643	977	6025	6671	5336	4.24644404286711	4.35352982216952	6.56235086531043	40.2166172990694	40.776475430825	37.2559413257774	5.05410824344902	39.4163446852239	-2.96326552497866	6.73810568756716e-39	3.3526567866105e-36	DOWN
ENSG00000186187	ZNRF1	zinc and ring finger 1, E3 ubiquitin protein ligase [Source:HGNC Symbol;Acc:HGNC:18452]	GO:0045202|GO:0005623|GO:0016020|GO:0009987|GO:0008152|GO:0030054|GO:0005488|GO:0003824|GO:0030672|GO:0008021|GO:0043229|GO:0071704|GO:0009056|GO:0043167|GO:0044237|GO:0043227|GO:0016874|GO:0005622|GO:0005515|GO:0012505|GO:0016740|GO:0031090|GO:0031982|GO:0043231|GO:0043169|GO:0030133|GO:0005737|GO:0012506|GO:0030658|GO:0019787|GO:0019538|GO:0005768|GO:0005829|GO:0046872|GO:0043412|GO:0030163|GO:…	synapse|cell|membrane|cellular process|metabolic process|cell junction|binding|catalytic activity|synaptic vesicle membrane|synaptic vesicle|intracellular organelle|organic substance metabolic process|catabolic process|ion binding|cellular metabolic process|membrane-bounded organelle|ligase activity|intracellular|protein binding|endomembrane system|transferase activity|organelle membrane|vesicle|…	-	-	-	-	16:74999030-75110994	79	101	135	917	1080	1343	0.261680327147093	0.304052818292854	0.40317505971989	2.72153061273707	2.93520024549275	4.16918605504984	0.322969401719946	3.27530563775989	-3.3421601443032	1.22578171133287e-38	5.90233664679542e-36	DOWN
ENSG00000243156	MICAL3	microtubule associated monooxygenase, calponin and LIM domain containing 3 [Source:HGNC Symbol;Acc:HGNC:24694]	GO:0005623|GO:0016020|GO:0009987|GO:0008152|GO:0005488|GO:0003824|GO:0036094|GO:0097159|GO:0016491|GO:0043229|GO:0043167|GO:0016043|GO:0043227|GO:0048037|GO:0071944|GO:0005622|GO:0005515|GO:0005886|GO:0006810|GO:0043168|GO:0032940|GO:0043231|GO:0043169|GO:0019899|GO:0005737|GO:0016705|GO:0004497|GO:0008092|GO:0050662|GO:0000166|GO:0030029|GO:0006996|GO:0055114|GO:0016192|GO:0046872|GO:0007010|GO:…	cell|membrane|cellular process|metabolic process|binding|catalytic activity|small molecule binding|organic cyclic compound binding|oxidoreductase activity|intracellular organelle|ion binding|cellular component organization|membrane-bounded organelle|cofactor binding|cell periphery|intracellular|protein binding|plasma membrane|transport|anion binding|secretion by cell|intracellular membrane-bounde…	-	-	-	-	22:17787649-18024559	44	38	69	640	740	569	0.100096780459801	0.078565558596663	0.141525228830084	1.30450888228987	1.38123907191455	1.21313802477	0.106729189295516	1.29962865965814	-3.60607276676273	1.22050378413458e-38	5.90233664679542e-36	DOWN
ENSG00000133863	TEX15	testis expressed 15 [Source:HGNC Symbol;Acc:HGNC:11738]	GO:0032502|GO:0000003|GO:0009987|GO:0022414|GO:0008152|GO:0050896|GO:0051716|GO:0050794|GO:0006807|GO:0006950|GO:0044702|GO:0051321|GO:0071704|GO:0019953|GO:0044237|GO:0051641|GO:0003006|GO:0016043|GO:0032504|GO:0048856|GO:0048609|GO:0019222|GO:0007049|GO:0006281|GO:0006725|GO:0022402|GO:1901360|GO:0007275|GO:0048513|GO:0034641|GO:0046483|GO:0033554|GO:0022607|GO:0048608|GO:0032880|GO:0042592|GO:…	developmental process|reproduction|cellular process|reproductive process|metabolic process|response to stimulus|cellular response to stimulus|regulation of cellular process|nitrogen compound metabolic process|response to stress|single organism reproductive process|meiotic cell cycle|organic substance metabolic process|sexual reproduction|cellular metabolic process|cellular localization|developmen…	-	-	-	-	8:30831544-30890606	32	34	30	432	459	426	0.186473888807898	0.180061641872342	0.157613873593185	2.25550957007859	2.19453937178754	2.32648927987709	0.174716468091142	2.25884607391441	-3.69249846096033	1.4492655259346e-38	6.86767825575421e-36	DOWN
ENSG00000109452	INPP4B	inositol polyphosphate-4-phosphatase type II B [Source:HGNC Symbol;Acc:HGNC:6075]	GO:0023052|GO:0005623|GO:0016020|GO:0009987|GO:0008152|GO:0050896|GO:0005488|GO:0003824|GO:0051716|GO:0050794|GO:0071704|GO:0044237|GO:0016787|GO:0009058|GO:0031224|GO:0005622|GO:0005515|GO:0044255|GO:0043647|GO:0016788|GO:0044281|GO:0019637|GO:0005737|GO:0007154|GO:0006629|GO:0007165|GO:0016021|GO:0044249|GO:0005829|GO:0008654|GO:0046486|GO:0006066|GO:0006796|GO:0008610|GO:0042578|GO:0006644|GO:…	signaling|cell|membrane|cellular process|metabolic process|response to stimulus|binding|catalytic activity|cellular response to stimulus|regulation of cellular process|organic substance metabolic process|cellular metabolic process|hydrolase activity|biosynthetic process|intrinsic component of membrane|intracellular|protein binding|cellular lipid metabolic process|inositol phosphate metabolic proc…	K01109	inositol polyphosphate-4-phosphatase[3.1.3.66]	hsa01100|hsa04070|hsa00562	Metabolic pathways - Homo sapiens (human)|Phosphatidylinositol signaling system - Homo sapiens (human)|Inositol phosphate metabolism - Homo sapiens (human)	4:142023160-142847432	59	60	60	633	615	668	0.242882259577139	0.224479900177162	0.222697804309438	2.33479026704111	2.07725559022926	2.57722450885162	0.230019988021246	2.32975678870733	-3.34034821742279	2.57384663227474e-38	1.20061902124891e-35	DOWN
ENSG00000084676	NCOA1	nuclear receptor coactivator 1 [Source:HGNC Symbol;Acc:HGNC:7668]	GO:0032502|GO:0032991|GO:0000003|GO:0007610|GO:0023052|GO:0005623|GO:0048511|GO:0009987|GO:0022414|GO:0008152|GO:0050896|GO:0005488|GO:0000988|GO:0003824|GO:0051716|GO:0042995|GO:0097159|GO:0044877|GO:0050794|GO:0043229|GO:0006807|GO:0044702|GO:0071704|GO:0042698|GO:0019953|GO:0044237|GO:0003006|GO:0023051|GO:0000989|GO:0009653|GO:0000785|GO:0016043|GO:0043227|GO:0009605|GO:0009893|GO:0032504|GO:…	developmental process|macromolecular complex|reproduction|behavior|signaling|cell|rhythmic process|cellular process|reproductive process|metabolic process|response to stimulus|binding|transcription factor activity, protein binding|catalytic activity|cellular response to stimulus|cell projection|organic cyclic compound binding|macromolecular complex binding|regulation of cellular process|intracell…	K09101	nuclear receptor coactivator 1[2.3.1.48]	hsa04919	Thyroid hormone signaling pathway - Homo sapiens (human)	2:24491914-24770702	30	39	46	488	473	469	0.16343755001493	0.193101910485334	0.225949140749775	2.3820725647522	2.11429835891993	2.39463131572873	0.194162867083346	2.29700074646695	-3.56441210329541	2.73644118006743e-38	1.25682638445743e-35	DOWN
ENSG00000172340	SUCLG2	succinate-CoA ligase, GDP-forming, beta subunit [Source:HGNC Symbol;Acc:HGNC:11450]	GO:0005623|GO:0016020|GO:0009987|GO:0008152|GO:0005488|GO:0003824|GO:0036094|GO:0097159|GO:0043229|GO:0071704|GO:0043167|GO:0044237|GO:0043227|GO:0071944|GO:0016874|GO:0005622|GO:0005886|GO:0006082|GO:0043168|GO:0015980|GO:0044281|GO:0001882|GO:0043231|GO:0005737|GO:0051186|GO:0006099|GO:0000166|GO:0006091|GO:0006790|GO:0055114|GO:0035639|GO:0006637|GO:0005815|GO:0001883|GO:0032549|GO:0016878|GO:…	cell|membrane|cellular process|metabolic process|binding|catalytic activity|small molecule binding|organic cyclic compound binding|intracellular organelle|organic substance metabolic process|ion binding|cellular metabolic process|membrane-bounded organelle|cell periphery|ligase activity|intracellular|plasma membrane|organic acid metabolic process|anion binding|energy derivation by oxidation of or…	K01900	succinyl-CoA synthetase beta subunit[6.2.1.5]	hsa01100|hsa01200|hsa00640|hsa00020	Metabolic pathways - Homo sapiens (human)|Carbon metabolism - Homo sapiens (human)|Propanoate metabolism - Homo sapiens (human)|Citrate cycle (TCA cycle) - Homo sapiens (human)	3:67360460-67654614	111	98	152	966	1081	1064	2.37716921661073	1.90740405805292	2.93490672421602	18.5358316183521	18.9946304783779	21.3554096858743	2.40649333295989	19.6286239275348	-3.02795470411708	3.09151039884317e-38	1.39839320374339e-35	DOWN
ENSG00000091490	SEL1L3	sel-1 suppressor of lin-12-like 3 (C. elegans) [Source:HGNC Symbol;Acc:HGNC:29108]	GO:0005623|GO:0016020|GO:0043229|GO:0043227|GO:0031224|GO:0005622|GO:0043231|GO:0016021|GO:0031981|GO:0005654|GO:0005634	cell|membrane|intracellular organelle|membrane-bounded organelle|intrinsic component of membrane|intracellular|intracellular membrane-bounded organelle|integral component of membrane|nuclear lumen|nucleoplasm|nucleus	-	-	-	-	4:25747427-25863760	169	168	271	1620	1744	1944	0.926205574982996	0.836775916114021	1.33907323365694	7.95487091032942	7.84214470076027	9.98494129930472	1.03401824158465	8.59398563679814	-3.05506572881055	3.36602882582451e-38	1.49984215770395e-35	DOWN
ENSG00000164190	NIPBL	Nipped-B homolog (Drosophila) [Source:HGNC Symbol;Acc:HGNC:28862]	GO:0032502|GO:0040007|GO:0032991|GO:0000003|GO:0005623|GO:0009987|GO:0005576|GO:0022414|GO:0008152|GO:0050896|GO:0005488|GO:1903561|GO:0051716|GO:0009892|GO:0048523|GO:0044877|GO:0050794|GO:0043229|GO:0006807|GO:0006950|GO:0044702|GO:0071704|GO:0009628|GO:0044237|GO:0051641|GO:0003006|GO:0009653|GO:0000785|GO:0016043|GO:0045927|GO:0043227|GO:0040008|GO:0009893|GO:0009058|GO:0050793|GO:0048589|GO:…	developmental process|growth|macromolecular complex|reproduction|cell|cellular process|extracellular region|reproductive process|metabolic process|response to stimulus|binding|extracellular vesicle|cellular response to stimulus|negative regulation of metabolic process|negative regulation of cellular process|macromolecular complex binding|regulation of cellular process|intracellular organelle|nitr…	-	-	-	-	5:36876759-37066413	285	295	341	1975	2274	2069	1.2780541539233	1.20228125637019	1.37870853111909	7.93539902089575	8.3668581593041	8.6954744055786	1.28634798047086	8.33257719525948	-2.69548180726491	5.12255267044674e-38	2.24895128563996e-35	DOWN
ENSG00000106804	C5	complement component 5 [Source:HGNC Symbol;Acc:HGNC:1331]	GO:0040011|GO:0032502|GO:0032991|GO:0002376|GO:0007610|GO:0023052|GO:0005623|GO:0016020|GO:0009987|GO:0005576|GO:0008152|GO:0050896|GO:0005488|GO:1903561|GO:0019835|GO:0051716|GO:0040013|GO:0002683|GO:0009892|GO:0048523|GO:0048521|GO:0050794|GO:0040012|GO:0051050|GO:0006950|GO:0071704|GO:0050900|GO:0009056|GO:0006955|GO:0044237|GO:0051641|GO:0050795|GO:0006914|GO:0048870|GO:0023051|GO:0009653|GO:…	locomotion|developmental process|macromolecular complex|immune system process|behavior|signaling|cell|membrane|cellular process|extracellular region|metabolic process|response to stimulus|binding|extracellular vesicle|cytolysis|cellular response to stimulus|negative regulation of locomotion|negative regulation of immune system process|negative regulation of metabolic process|negative regulation o…	K03994	complement component 5[-]	hsa05168|hsa05322|hsa04610|hsa05133|hsa05150|hsa05020	Herpes simplex infection - Homo sapiens (human)|Systemic lupus erythematosus - Homo sapiens (human)|Complement and coagulation cascades - Homo sapiens (human)|Pertussis - Homo sapiens (human)|Staphylococcus aureus infection - Homo sapiens (human)|Prion diseases - Homo sapiens (human)	9:120952335-121050276	13	13	13	250	279	256	0.13619215770151	0.123780413460571	0.12279047715942	2.34666768453974	2.39820289309276	2.51351693116231	0.127587682773834	2.4194625029316	-4.24512561619612	8.78407011507976e-38	3.80057433645784e-35	DOWN
ENSG00000157450	RNF111	ring finger protein 111 [Source:HGNC Symbol;Acc:HGNC:17384]	GO:0032502|GO:0032991|GO:0023052|GO:0005623|GO:0009987|GO:0008152|GO:0050896|GO:0005488|GO:0003824|GO:0051716|GO:0050794|GO:0043229|GO:0006807|GO:0006950|GO:0071704|GO:0009056|GO:0043167|GO:0044237|GO:0023051|GO:0043227|GO:0009893|GO:0009058|GO:0016874|GO:0005622|GO:0005515|GO:0043234|GO:0016740|GO:0048856|GO:0019222|GO:0006281|GO:0032182|GO:0006725|GO:1901360|GO:0007275|GO:0034641|GO:0031325|GO:…	developmental process|macromolecular complex|signaling|cell|cellular process|metabolic process|response to stimulus|binding|catalytic activity|cellular response to stimulus|regulation of cellular process|intracellular organelle|nitrogen compound metabolic process|response to stress|organic substance metabolic process|catabolic process|ion binding|cellular metabolic process|regulation of signaling…	-	-	-	-	15:58865175-59097419	51	39	67	593	641	597	0.191525661644121	0.133108685800678	0.226854393780484	1.99530660919081	1.9750736562574	2.1011640562235	0.183829580408428	2.0238481072239	-3.46066018016713	1.44314677361237e-37	6.15481482563198e-35	DOWN
ENSG00000112339	HBS1L	HBS1 like translational GTPase [Source:HGNC Symbol;Acc:HGNC:4834]	GO:0023052|GO:0005623|GO:0016020|GO:0009987|GO:0005576|GO:0008152|GO:0050896|GO:0005488|GO:0003824|GO:0036094|GO:1903561|GO:0051716|GO:0097159|GO:0050794|GO:0006807|GO:0071704|GO:0043167|GO:0044237|GO:0016043|GO:0043227|GO:0016787|GO:0009058|GO:0031224|GO:0005622|GO:0003676|GO:0034641|GO:0043168|GO:0001882|GO:0031982|GO:0016817|GO:0007154|GO:0007165|GO:0070062|GO:0000166|GO:0016021|GO:0044249|GO:…	signaling|cell|membrane|cellular process|extracellular region|metabolic process|response to stimulus|binding|catalytic activity|small molecule binding|extracellular vesicle|cellular response to stimulus|organic cyclic compound binding|regulation of cellular process|nitrogen compound metabolic process|organic substance metabolic process|ion binding|cellular metabolic process|cellular component org…	K14416	elongation factor 1 alpha-like protein[-]	hsa03015|hsa05134	mRNA surveillance pathway - Homo sapiens (human)|Legionellosis - Homo sapiens (human)	6:134960378-135103056	109	136	183	1262	1103	1178	0.470859407424057	0.53392812719105	0.712737902156138	4.88451560457524	3.90937858097396	4.76912426767986	0.572508478923748	4.52100615107635	-2.98127491554541	1.59377253620917e-37	6.70147680225191e-35	DOWN
ENSG00000054654	SYNE2	spectrin repeat containing, nuclear envelope 2 [Source:HGNC Symbol;Acc:HGNC:17084]	GO:0040011|GO:0032991|GO:0005623|GO:0016020|GO:0009987|GO:0005576|GO:0030054|GO:0005488|GO:1903561|GO:0042995|GO:0030055|GO:0044877|GO:0050794|GO:0040012|GO:0043229|GO:0042175|GO:0051641|GO:0048870|GO:0040017|GO:0016043|GO:0043227|GO:0019867|GO:0071944|GO:0031252|GO:0031224|GO:0005640|GO:0005622|GO:0005789|GO:0005515|GO:0005886|GO:0043234|GO:0012505|GO:0031090|GO:0030017|GO:0030018|GO:0051272|GO:…	locomotion|macromolecular complex|cell|membrane|cellular process|extracellular region|cell junction|binding|extracellular vesicle|cell projection|cell-substrate junction|macromolecular complex binding|regulation of cellular process|regulation of locomotion|intracellular organelle|nuclear outer membrane-endoplasmic reticulum membrane network|cellular localization|cell motility|positive regulation …	-	-	-	-	14:63852983-64226433	375	409	519	3633	3763	5818	0.663174377687355	0.657354858246388	0.82752005379816	5.75651509182397	5.46007781624412	9.6427138582237	0.716016429910634	6.9531022554306	-3.27959220914373	1.81101317912207e-37	7.50916492354309e-35	DOWN
ENSG00000124767	GLO1	glyoxalase I [Source:HGNC Symbol;Acc:HGNC:4323]	GO:0032502|GO:0002376|GO:0005623|GO:0009987|GO:0005576|GO:0008152|GO:0005488|GO:0003824|GO:1903561|GO:0048523|GO:0050794|GO:0006807|GO:0016829|GO:0071704|GO:0043167|GO:0044237|GO:0043227|GO:0009058|GO:0005622|GO:0002520|GO:0048856|GO:0019222|GO:0006575|GO:0006081|GO:0016846|GO:0006725|GO:1901360|GO:0010941|GO:0006082|GO:0007275|GO:0048513|GO:0034641|GO:0044281|GO:0031982|GO:0046483|GO:0043169|GO:…	developmental process|immune system process|cell|cellular process|extracellular region|metabolic process|binding|catalytic activity|extracellular vesicle|negative regulation of cellular process|regulation of cellular process|nitrogen compound metabolic process|lyase activity|organic substance metabolic process|ion binding|cellular metabolic process|membrane-bounded organelle|biosynthetic process|…	K01759	lactoylglutathione lyase[4.4.1.5]	hsa00620	Pyruvate metabolism - Homo sapiens (human)	6:38675925-38703141	409	398	557	3195	3685	2866	7.49323636240661	6.62688605977348	9.20058893017197	52.4462562779731	55.3925508481958	49.209733466505	7.77357045078402	52.3495135308913	-2.75152683560637	3.12392150363776e-37	1.27755551465208e-34	DOWN
ENSG00000132466	ANKRD17	ankyrin repeat domain 17 [Source:HGNC Symbol;Acc:HGNC:23575]	GO:0032502|GO:0032991|GO:0002376|GO:0023052|GO:0005623|GO:0016020|GO:0009987|GO:0008152|GO:0050896|GO:0005488|GO:0051716|GO:0097159|GO:0048523|GO:0044877|GO:0050794|GO:0043229|GO:0006807|GO:0006950|GO:0071704|GO:0006955|GO:0044237|GO:0023051|GO:0000785|GO:0051707|GO:0043227|GO:0009607|GO:0009605|GO:0009058|GO:0002684|GO:0050793|GO:0005622|GO:0002682|GO:0005515|GO:0048856|GO:0019222|GO:0016032|GO:…	developmental process|macromolecular complex|immune system process|signaling|cell|membrane|cellular process|metabolic process|response to stimulus|binding|cellular response to stimulus|organic cyclic compound binding|negative regulation of cellular process|macromolecular complex binding|regulation of cellular process|intracellular organelle|nitrogen compound metabolic process|response to stress|o…	-	-	-	-	4:73073376-73258798	333	293	293	2247	2577	2253	1.51852564256033	1.21429924792581	1.20464599164415	9.18076321562405	9.64184919199403	9.62870950177964	1.31249029404343	9.48377396979924	-2.85315452497062	4.37559808392033e-37	1.76525817834267e-34	DOWN
ENSG00000114127	XRN1	5'-3' exoribonuclease 1 [Source:HGNC Symbol;Acc:HGNC:30654]	GO:0005623|GO:0016020|GO:0009987|GO:0008152|GO:0005488|GO:0003824|GO:0097159|GO:0043229|GO:0006807|GO:0071704|GO:0009056|GO:0044237|GO:0043227|GO:0071944|GO:0016787|GO:0005622|GO:0005515|GO:0005886|GO:0012505|GO:0019222|GO:0006725|GO:1901360|GO:0003676|GO:0034641|GO:0016788|GO:0046483|GO:0043231|GO:0005737|GO:0006139|GO:0043487|GO:0005794|GO:0005829|GO:0003677|GO:0010468|GO:0003723|GO:0044265|GO:…	cell|membrane|cellular process|metabolic process|binding|catalytic activity|organic cyclic compound binding|intracellular organelle|nitrogen compound metabolic process|organic substance metabolic process|catabolic process|cellular metabolic process|membrane-bounded organelle|cell periphery|hydrolase activity|intracellular|protein binding|plasma membrane|endomembrane system|regulation of metabolic…	K12618	5'-3' exoribonuclease 1 [EC:3.1.13.-][-]	hsa03008|hsa03018	Ribosome biogenesis in eukaryotes - Homo sapiens (human)|RNA degradation - Homo sapiens (human)	3:142306607-142448062	105	102	143	996	1023	1413	0.415030651809134	0.366411757491344	0.50961264060639	3.52733646040511	3.31767156369652	5.23432803509347	0.430351683302289	4.02644535306503	-3.2259187362721	6.17375005693068e-37	2.45748178932811e-34	DOWN
ENSG00000183495	EP400	E1A binding protein p400 [Source:HGNC Symbol;Acc:HGNC:11958]	GO:0032991|GO:0005623|GO:0009987|GO:0008152|GO:0005488|GO:0003824|GO:0036094|GO:0097159|GO:0044877|GO:0043229|GO:0071704|GO:0043167|GO:0003823|GO:0044237|GO:0000785|GO:0016043|GO:0043227|GO:0016787|GO:0005622|GO:0005515|GO:0043234|GO:0016570|GO:0003676|GO:0043168|GO:0001882|GO:0016817|GO:0070603|GO:0043231|GO:1990405|GO:0003682|GO:0000790|GO:0000166|GO:0019538|GO:0006996|GO:0051276|GO:0003677|GO:…	macromolecular complex|cell|cellular process|metabolic process|binding|catalytic activity|small molecule binding|organic cyclic compound binding|macromolecular complex binding|intracellular organelle|organic substance metabolic process|ion binding|antigen binding|cellular metabolic process|chromatin|cellular component organization|membrane-bounded organelle|hydrolase activity|intracellular|protei…	-	-	-	-	12:131949920-132081102	121	119	228	1317	1539	1564	0.292062779393155	0.261046180716138	0.496178098857853	2.84821516894074	3.04786441945768	3.53797691153946	0.349762352989049	3.14468549997929	-3.16846882353176	8.03018731339255e-37	3.15438436913186e-34	DOWN
ENSG00000114423	CBLB	Cbl proto-oncogene B, E3 ubiquitin protein ligase [Source:HGNC Symbol;Acc:HGNC:1542]	GO:0004871|GO:0023052|GO:0005623|GO:0016020|GO:0009987|GO:0008152|GO:0050896|GO:0005488|GO:0003824|GO:0051716|GO:0050794|GO:0043229|GO:0071704|GO:0043167|GO:0009628|GO:0044237|GO:0051641|GO:0023051|GO:0043227|GO:0071944|GO:0016874|GO:0005622|GO:0005515|GO:0005886|GO:0016740|GO:0051219|GO:0006810|GO:0009629|GO:0043231|GO:0043169|GO:0019899|GO:0005737|GO:0045184|GO:0008104|GO:0007154|GO:0007165|GO:…	signal transducer activity|signaling|cell|membrane|cellular process|metabolic process|response to stimulus|binding|catalytic activity|cellular response to stimulus|regulation of cellular process|intracellular organelle|organic substance metabolic process|ion binding|response to abiotic stimulus|cellular metabolic process|cellular localization|regulation of signaling|membrane-bounded organelle|cel…	K04707	E3 ubiquitin-protein ligase CBL[2.3.2.27]	hsa05200|hsa04144|hsa05205|hsa04910|hsa04120|hsa05162|hsa04660|hsa04012|hsa05100|hsa05220	Pathways in cancer - Homo sapiens (human)|Endocytosis - Homo sapiens (human)|Proteoglycans in cancer - Homo sapiens (human)|Insulin signaling pathway - Homo sapiens (human)|Ubiquitin mediated proteolysis - Homo sapiens (human)|Measles - Homo sapiens (human)|T cell receptor signaling pathway - Homo sapiens (human)|ErbB signaling pathway - Homo sapiens (human)|Bacterial invasion of epithelial cells…	3:105655461-105869552	33	35	83	767	800	965	0.155485710298594	0.149875840766356	0.352588519605867	3.23795903117532	3.09268835023646	4.26122581756103	0.219316690223606	3.5306243996576	-4.00883583838222	8.57633335490611e-37	3.32516696074503e-34	DOWN
ENSG00000066279	ASPM	abnormal spindle microtubule assembly [Source:HGNC Symbol;Acc:HGNC:19048]	GO:0040011|GO:0032502|GO:0040007|GO:0000003|GO:0023052|GO:0005623|GO:0009987|GO:0022414|GO:0050896|GO:0005488|GO:0030496|GO:0051716|GO:0048523|GO:0008283|GO:0050794|GO:0043229|GO:0044702|GO:0051321|GO:0019953|GO:0051641|GO:0003006|GO:0048870|GO:0023051|GO:0016043|GO:0043227|GO:0032504|GO:0050793|GO:0048589|GO:0005622|GO:0005515|GO:0048856|GO:0048609|GO:0045137|GO:0008284|GO:0051726|GO:0042127|GO:…	locomotion|developmental process|growth|reproduction|signaling|cell|cellular process|reproductive process|response to stimulus|binding|midbody|cellular response to stimulus|negative regulation of cellular process|cell proliferation|regulation of cellular process|intracellular organelle|single organism reproductive process|meiotic cell cycle|sexual reproduction|cellular localization|developmental …	-	-	-	-	1:197084128-197146694	389	537	654	3493	3934	4252	1.99453813245431	2.50234210213962	3.02332400929188	16.0468141768607	16.5498813793166	20.4321824264105	2.50673474796194	17.6762926608626	-2.8179344731658	1.23117526141313e-36	4.65259572838324e-34	DOWN
ENSG00000140718	FTO	fat mass and obesity associated [Source:HGNC Symbol;Acc:HGNC:24678]	GO:0032502|GO:0040007|GO:0005623|GO:0016020|GO:0009987|GO:0008152|GO:0050896|GO:0005488|GO:0003824|GO:0051716|GO:0032451|GO:0008283|GO:0016491|GO:0050794|GO:0043229|GO:0006807|GO:0006950|GO:0071704|GO:0043167|GO:0044237|GO:0043227|GO:0040008|GO:0031224|GO:0050793|GO:0048589|GO:0005622|GO:0048856|GO:0043576|GO:0042127|GO:0007585|GO:0006281|GO:0010883|GO:0006725|GO:0009888|GO:0051213|GO:1901360|GO:…	developmental process|growth|cell|membrane|cellular process|metabolic process|response to stimulus|binding|catalytic activity|cellular response to stimulus|demethylase activity|cell proliferation|oxidoreductase activity|regulation of cellular process|intracellular organelle|nitrogen compound metabolic process|response to stress|organic substance metabolic process|ion binding|cellular metabolic pr…	-	-	-	-	16:53703963-54121941	58	65	132	1052	1060	1438	0.225103996150569	0.22927164818377	0.461895238588005	3.65820327032638	3.37542301014765	5.23048884564506	0.305423627640781	4.08803837537303	-3.74252516047646	1.21964301330056e-36	4.65259572838324e-34	DOWN
ENSG00000136205	TNS3	tensin 3 [Source:HGNC Symbol;Acc:HGNC:21616]	GO:0040011|GO:0032502|GO:0023052|GO:0005623|GO:0009987|GO:0030054|GO:0050896|GO:0005488|GO:0051716|GO:0030055|GO:0008283|GO:0050794|GO:0043167|GO:0048870|GO:0005622|GO:0005515|GO:0048856|GO:0008284|GO:0042127|GO:0048286|GO:0035295|GO:0007275|GO:0030324|GO:0048513|GO:0005924|GO:0005912|GO:0043169|GO:0005737|GO:0006928|GO:0030323|GO:0007154|GO:0016477|GO:0007165|GO:0046872|GO:0060541|GO:0035556|GO:…	locomotion|developmental process|signaling|cell|cellular process|cell junction|response to stimulus|binding|cellular response to stimulus|cell-substrate junction|cell proliferation|regulation of cellular process|ion binding|cell motility|intracellular|protein binding|anatomical structure development|positive regulation of cell proliferation|regulation of cell proliferation|lung alveolus developme…	-	-	-	-	7:47275154-47582558	375	369	686	3950	4411	4547	1.62478941155926	1.45302247285523	2.67981189193507	15.334184992834	15.6808985709241	18.46374811512	1.91920792544985	16.4929438929594	-3.10326600875547	1.36116572099815e-36	5.07953017933484e-34	DOWN
ENSG00000138814	PPP3CA	protein phosphatase 3, catalytic subunit, alpha isozyme [Source:HGNC Symbol;Acc:HGNC:9314]	GO:0032502|GO:0032991|GO:0002376|GO:0023052|GO:0005623|GO:0016020|GO:0009987|GO:0008152|GO:0050896|GO:0005488|GO:0003824|GO:0051716|GO:0048523|GO:0050794|GO:0045321|GO:0043229|GO:0006807|GO:0051050|GO:0006950|GO:0071704|GO:0043167|GO:0006955|GO:0008144|GO:0051051|GO:0044237|GO:0051641|GO:0023051|GO:0009653|GO:0016043|GO:0007155|GO:0043227|GO:0071944|GO:0023057|GO:0009893|GO:0016787|GO:0009058|GO:…	developmental process|macromolecular complex|immune system process|signaling|cell|membrane|cellular process|metabolic process|response to stimulus|binding|catalytic activity|cellular response to stimulus|negative regulation of cellular process|regulation of cellular process|leukocyte activation|intracellular organelle|nitrogen compound metabolic process|positive regulation of transport|response t…	K04348	serine/threonine-protein phosphatase 2B catalytic subunit[3.1.3.16]	hsa05166|hsa04010|hsa04020|hsa05152|hsa04360|hsa05010|hsa04022|hsa04921|hsa04310|hsa04650|hsa04380|hsa04728|hsa04114|hsa04724|hsa04660|hsa04922|hsa04662|hsa05031|hsa04720|hsa04924|hsa04370|hsa05014	HTLV-I infection - Homo sapiens (human)|MAPK signaling pathway - Homo sapiens (human)|Calcium signaling pathway - Homo sapiens (human)|Tuberculosis - Homo sapiens (human)|Axon guidance - Homo sapiens (human)|Alzheimer,s disease - Homo sapiens (human)|cGMP-PKG signaling pathway - Homo sapiens (human)|Oxytocin signaling pathway - Homo sapiens (human)|Wnt signaling pathway - Homo sapiens (human)|Nat…	4:101023409-101348278	143	156	261	1450	1571	1503	0.657057256167869	0.651433525452084	1.08123661622884	5.96941595360391	5.92257111931081	6.47222843569545	0.796575799282931	6.12140516953672	-2.94197930675433	1.65032649034797e-36	6.08257370899362e-34	DOWN
ENSG00000146463	ZMYM4	zinc finger, MYM-type 4 [Source:HGNC Symbol;Acc:HGNC:13055]	GO:0032502|GO:0009987|GO:0005488|GO:0097159|GO:0050794|GO:0043167|GO:0009653|GO:0016043|GO:0050793|GO:0005515|GO:0048856|GO:0007275|GO:0003676|GO:0051128|GO:0043169|GO:0048869|GO:0006996|GO:0000902|GO:0003677|GO:0046872|GO:0007010|GO:0022604|GO:0046914|GO:0008270	developmental process|cellular process|binding|organic cyclic compound binding|regulation of cellular process|ion binding|anatomical structure morphogenesis|cellular component organization|regulation of developmental process|protein binding|anatomical structure development|multicellular organism development|nucleic acid binding|regulation of cellular component organization|cation binding|cellular…	-	-	-	-	1:35268967-35422058	237	292	428	2318	2577	2317	1.48123488422225	1.6585874012271	2.41175755634408	12.9803745573702	13.214734464235	13.5716021938313	1.85052661393114	13.2555704051455	-2.84059096318932	2.99894446440021e-36	1.09183522000249e-33	DOWN
ENSG00000141429	GALNT1	polypeptide N-acetylgalactosaminyltransferase 1 [Source:HGNC Symbol;Acc:HGNC:4123]	GO:0005623|GO:0016020|GO:0009987|GO:0005576|GO:0008152|GO:0005488|GO:0003824|GO:0043229|GO:0071704|GO:0043167|GO:0044237|GO:0030246|GO:0043227|GO:0009058|GO:0031224|GO:0005622|GO:0012505|GO:0016740|GO:0031090|GO:0006486|GO:0043231|GO:0043169|GO:0005737|GO:0005975|GO:0016757|GO:0016021|GO:0044249|GO:0019538|GO:0005794|GO:0034645|GO:0046872|GO:0043412|GO:0008194|GO:0006493|GO:0009100|GO:0036211|GO:…	cell|membrane|cellular process|extracellular region|metabolic process|binding|catalytic activity|intracellular organelle|organic substance metabolic process|ion binding|cellular metabolic process|carbohydrate binding|membrane-bounded organelle|biosynthetic process|intrinsic component of membrane|intracellular|endomembrane system|transferase activity|organelle membrane|protein glycosylation|intrac…	K00710	polypeptide N-acetylgalactosaminyltransferase[2.4.1.41]	hsa01100|hsa00512	Metabolic pathways - Homo sapiens (human)|Mucin type O-Glycan biosynthesis - Homo sapiens (human)	18:35581117-35711834	175	184	375	2382	2826	2671	1.75712373796941	1.67904380163929	3.39476726606204	21.429116475618	23.2811766288686	25.1343418992564	2.27697826855691	23.2815450012477	-3.35399437342068	3.4948156482301e-36	1.25703887183447e-33	DOWN
ENSG00000128833	MYO5C	myosin VC [Source:HGNC Symbol;Acc:HGNC:7604]	GO:0032991|GO:0005623|GO:0005576|GO:0008152|GO:0005488|GO:0003824|GO:0036094|GO:1903561|GO:0097159|GO:0043229|GO:0043167|GO:0043227|GO:0016787|GO:0005622|GO:0005515|GO:0043234|GO:0043168|GO:0001882|GO:0031982|GO:0016817|GO:0016459|GO:0005516|GO:0070062|GO:0008092|GO:0000166|GO:0035639|GO:0001883|GO:0003779|GO:0016818|GO:0032549|GO:0017076|GO:0005856|GO:0015629|GO:0005524|GO:0030554|GO:0016462|GO:…	macromolecular complex|cell|extracellular region|metabolic process|binding|catalytic activity|small molecule binding|extracellular vesicle|organic cyclic compound binding|intracellular organelle|ion binding|membrane-bounded organelle|hydrolase activity|intracellular|protein binding|protein complex|anion binding|nucleoside binding|vesicle|hydrolase activity, acting on acid anhydrides|myosin comple…	-	-	-	-	15:52192322-52295798	93	82	99	827	903	710	0.487045200892085	0.390283465646235	0.467450971850914	3.88052134856156	3.88009811978494	3.48477105391379	0.448259879463078	3.7484635074201	-3.06389207212128	4.23647190299618e-36	1.50566228800057e-33	DOWN
ENSG00000140455	USP3	ubiquitin specific peptidase 3 [Source:HGNC Symbol;Acc:HGNC:12626]	GO:0032991|GO:0005623|GO:0009987|GO:0008152|GO:0050896|GO:0005488|GO:0003824|GO:0051716|GO:0043229|GO:0006807|GO:0006950|GO:0071704|GO:0009056|GO:0043167|GO:0044237|GO:0000785|GO:0016043|GO:0043227|GO:0016787|GO:0005622|GO:0005515|GO:0007049|GO:0006281|GO:0006725|GO:0042393|GO:1901360|GO:0016570|GO:0034641|GO:0046483|GO:0033554|GO:0043231|GO:0043169|GO:0008233|GO:0005737|GO:0006139|GO:0000790|GO:…	macromolecular complex|cell|cellular process|metabolic process|response to stimulus|binding|catalytic activity|cellular response to stimulus|intracellular organelle|nitrogen compound metabolic process|response to stress|organic substance metabolic process|catabolic process|ion binding|cellular metabolic process|chromatin|cellular component organization|membrane-bounded organelle|hydrolase activit…	-	-	-	-	15:63504511-63594640	40	43	71	653	555	630	0.183090141052439	0.178878246024192	0.293007737105995	2.67803275596636	2.08432770201375	2.70255194949477	0.218325374727542	2.48830413582496	-3.51061110980283	4.94817418524868e-36	1.73791520148722e-33	DOWN
ENSG00000138778	CENPE	centromere protein E [Source:HGNC Symbol;Acc:HGNC:1856]	GO:0032502|GO:0032991|GO:0002376|GO:0023052|GO:0005623|GO:0016020|GO:0009987|GO:0008152|GO:0050896|GO:0005488|GO:0003824|GO:0036094|GO:0030496|GO:0051716|GO:0097159|GO:0044877|GO:0050794|GO:0019882|GO:0043229|GO:0006950|GO:0071704|GO:0043167|GO:0044237|GO:0051641|GO:0016043|GO:0043227|GO:0009893|GO:0016787|GO:0005622|GO:0005515|GO:0043234|GO:0048856|GO:0019222|GO:0051726|GO:0007049|GO:0050817|GO:…	developmental process|macromolecular complex|immune system process|signaling|cell|membrane|cellular process|metabolic process|response to stimulus|binding|catalytic activity|small molecule binding|midbody|cellular response to stimulus|organic cyclic compound binding|macromolecular complex binding|regulation of cellular process|antigen processing and presentation|intracellular organelle|response t…	-	-	-	-	4:103105806-103198409	205	216	272	1507	1800	1427	1.21837305867394	1.16669948320274	1.45749982394807	8.024845144412	8.77740778735189	7.94837888321889	1.28085745527492	8.25021060499426	-2.6873210186084	6.01890630602955e-36	2.08940033558379e-33	DOWN
ENSG00000061273	HDAC7	histone deacetylase 7 [Source:HGNC Symbol;Acc:HGNC:14067]	GO:0040011|GO:0032502|GO:0032991|GO:0023052|GO:0005623|GO:0009987|GO:0008152|GO:0050896|GO:0005488|GO:0000988|GO:0003824|GO:0051716|GO:0009892|GO:0048523|GO:0044877|GO:0050794|GO:0040012|GO:0043229|GO:0006807|GO:0071704|GO:0043167|GO:0009628|GO:0044237|GO:0048870|GO:0023051|GO:0000989|GO:0040017|GO:0009653|GO:0016043|GO:0043227|GO:0009605|GO:0023057|GO:0016787|GO:0009058|GO:0050793|GO:0005622|GO:…	locomotion|developmental process|macromolecular complex|signaling|cell|cellular process|metabolic process|response to stimulus|binding|transcription factor activity, protein binding|catalytic activity|cellular response to stimulus|negative regulation of metabolic process|negative regulation of cellular process|macromolecular complex binding|regulation of cellular process|regulation of locomotion|…	K11408	histone deacetylase 7[3.5.1.98]	hsa05203|hsa05034	Viral carcinogenesis - Homo sapiens (human)|Alcoholism - Homo sapiens (human)	12:47782722-47833132	104	103	146	856	995	915	0.409908165785572	0.368954284214745	0.518823680732447	3.0229091437734	3.21769529100899	3.37990041954953	0.432562043577588	3.20683495144397	-2.89017112096526	6.41730307121815e-36	2.20209386078329e-33	DOWN
ENSG00000185483	ROR1	receptor tyrosine kinase-like orphan receptor 1 [Source:HGNC Symbol;Acc:HGNC:10256]	GO:0032991|GO:0004871|GO:0023052|GO:0005623|GO:0016020|GO:0009987|GO:0008152|GO:0050896|GO:0005488|GO:0003824|GO:0036094|GO:0051716|GO:0097159|GO:0004872|GO:0050794|GO:0071704|GO:0043167|GO:0044237|GO:0038023|GO:0071944|GO:0031224|GO:0005622|GO:0005515|GO:0005886|GO:0043234|GO:0016740|GO:0043168|GO:0001882|GO:0016772|GO:0005887|GO:0004888|GO:0005737|GO:0043235|GO:0031226|GO:0007154|GO:0007165|GO:…	macromolecular complex|signal transducer activity|signaling|cell|membrane|cellular process|metabolic process|response to stimulus|binding|catalytic activity|small molecule binding|cellular response to stimulus|organic cyclic compound binding|receptor activity|regulation of cellular process|organic substance metabolic process|ion binding|cellular metabolic process|signaling receptor activity|cell …	-	-	-	-	1:63774022-64181498	40	55	76	573	673	577	0.239380291017293	0.299139766413426	0.41006755118805	3.07241778668201	3.3045428911234	3.23618191387231	0.31619586953959	3.20438086389257	-3.34115520566577	8.18468041457436e-36	2.77665283064435e-33	DOWN
ENSG00000174891	RSRC1	arginine/serine-rich coiled-coil 1 [Source:HGNC Symbol;Acc:HGNC:24152]	GO:0005623|GO:0009987|GO:0008152|GO:0050896|GO:0005488|GO:0043229|GO:0006807|GO:0071704|GO:0044237|GO:0051641|GO:0043227|GO:0005622|GO:0005515|GO:0006725|GO:0006810|GO:1901360|GO:0034641|GO:0046483|GO:0043231|GO:0005737|GO:0006139|GO:0051649|GO:0019538|GO:0009636|GO:0043412|GO:0036211|GO:0046907|GO:0031981|GO:0005654|GO:0046677|GO:0006796|GO:0044267|GO:0010467|GO:0016070|GO:0005634|GO:0051169|GO:…	cell|cellular process|metabolic process|response to stimulus|binding|intracellular organelle|nitrogen compound metabolic process|organic substance metabolic process|cellular metabolic process|cellular localization|membrane-bounded organelle|intracellular|protein binding|cellular aromatic compound metabolic process|transport|organic cyclic compound metabolic process|cellular nitrogen compound meta…	-	-	-	-	3:158105855-158545730	69	68	88	710	690	637	0.521012783597836	0.466645659839531	0.59909640040599	4.80346568251105	4.27479791537373	4.50782542291701	0.528918281281119	4.52869634026726	-3.09797906055585	8.66697851990787e-36	2.90723569363292e-33	DOWN
ENSG00000170310	STX8	syntaxin 8 [Source:HGNC Symbol;Acc:HGNC:11443]	GO:0032991|GO:0005623|GO:0016020|GO:0009987|GO:0005488|GO:0050794|GO:0043229|GO:0051641|GO:0016043|GO:0043227|GO:0071944|GO:0031224|GO:0016247|GO:0005622|GO:0005515|GO:0005886|GO:0043234|GO:0012505|GO:0031090|GO:0060341|GO:0031201|GO:0006810|GO:0031982|GO:0051128|GO:0005887|GO:0043231|GO:0019899|GO:0005774|GO:0005737|GO:0032880|GO:0022406|GO:0005484|GO:0045184|GO:0000149|GO:0031226|GO:0008104|GO:…	macromolecular complex|cell|membrane|cellular process|binding|regulation of cellular process|intracellular organelle|cellular localization|cellular component organization|membrane-bounded organelle|cell periphery|intrinsic component of membrane|channel regulator activity|intracellular|protein binding|plasma membrane|protein complex|endomembrane system|organelle membrane|regulation of cellular loc…	K08501	syntaxin 8[-]	hsa04130	SNARE interactions in vesicular transport - Homo sapiens (human)	17:9250471-9576591	19	20	18	313	311	276	0.260308120567419	0.249030804102535	0.222352302138455	3.84224939467612	3.49600532984245	3.54390718129255	0.243897075602803	3.62738730193704	-3.89458642737113	3.60577569145426e-35	1.19607586102973e-32	DOWN
ENSG00000139734	DIAPH3	diaphanous related formin 3 [Source:HGNC Symbol;Acc:HGNC:15480]	GO:0000003|GO:0023052|GO:0005623|GO:0009987|GO:0022414|GO:0050896|GO:0005488|GO:0051716|GO:0050794|GO:0043229|GO:0044702|GO:0019953|GO:0016043|GO:0043227|GO:0032504|GO:0005622|GO:0005515|GO:0048609|GO:0043231|GO:0019899|GO:0005737|GO:0007154|GO:0007276|GO:0007165|GO:0008092|GO:0030029|GO:0006996|GO:0005829|GO:0048232|GO:0007010|GO:0003779|GO:0030036|GO:0035556|GO:0051020|GO:0005634|GO:0007283|GO:…	reproduction|signaling|cell|cellular process|reproductive process|response to stimulus|binding|cellular response to stimulus|regulation of cellular process|intracellular organelle|single organism reproductive process|sexual reproduction|cellular component organization|membrane-bounded organelle|multicellular organism reproduction|intracellular|protein binding|multicellular organismal reproductive…	K05745	diaphanous 3[-]	hsa04810	Regulation of actin cytoskeleton - Homo sapiens (human)	13:59665583-60163987	62	74	79	703	779	565	0.524289263076261	0.568710143915259	0.602315120766259	5.32638763952442	5.40486856126348	4.4777251357666	0.565104842585926	5.06966044551817	-3.16529866466244	4.00366905555631e-35	1.31346742840196e-32	DOWN
ENSG00000044446	PHKA2	phosphorylase kinase, alpha 2 (liver) [Source:HGNC Symbol;Acc:HGNC:8926]	GO:0032991|GO:0005623|GO:0016020|GO:0009987|GO:0008152|GO:0005488|GO:0003824|GO:0071704|GO:0009056|GO:0044237|GO:0071944|GO:0005622|GO:0005515|GO:0005886|GO:0043234|GO:0016740|GO:0044262|GO:0015980|GO:0044281|GO:0016772|GO:0005737|GO:0005975|GO:0005516|GO:0006091|GO:0019538|GO:0055114|GO:0005829|GO:0005976|GO:0043412|GO:0005964|GO:0044275|GO:0036211|GO:1990234|GO:0005977|GO:0005996|GO:0016052|GO:…	macromolecular complex|cell|membrane|cellular process|metabolic process|binding|catalytic activity|organic substance metabolic process|catabolic process|cellular metabolic process|cell periphery|intracellular|protein binding|plasma membrane|protein complex|transferase activity|cellular carbohydrate metabolic process|energy derivation by oxidation of organic compounds|small molecule metabolic proc…	K07190	phosphorylase kinase alpha/beta subunit[-]	hsa04020|hsa04910|hsa04922	Calcium signaling pathway - Homo sapiens (human)|Insulin signaling pathway - Homo sapiens (human)|Glucagon signaling pathway - Homo sapiens (human)	X:18892300-18984598	43	33	76	626	678	631	0.257903074371998	0.17988056581882	0.410971549520328	3.36400434538117	3.33643351435496	3.54684785254111	0.282918396570382	3.41576190409241	-3.5937495201802	1.45113785169699e-34	4.70894232875674e-32	DOWN
ENSG00000089177	KIF16B	kinesin family member 16B [Source:HGNC Symbol;Acc:HGNC:15869]	GO:0032502|GO:0032991|GO:0023052|GO:0005623|GO:0016020|GO:0009987|GO:0008152|GO:0050896|GO:0005488|GO:0003824|GO:0036094|GO:0051716|GO:0097159|GO:0044877|GO:0050794|GO:0043229|GO:0071704|GO:0009056|GO:0043167|GO:0044237|GO:0051641|GO:0023051|GO:0009653|GO:0043227|GO:0008289|GO:0016787|GO:0005622|GO:0005515|GO:0043234|GO:0012505|GO:0048856|GO:0048646|GO:0031090|GO:0019222|GO:0009888|GO:0006810|GO:…	developmental process|macromolecular complex|signaling|cell|membrane|cellular process|metabolic process|response to stimulus|binding|catalytic activity|small molecule binding|cellular response to stimulus|organic cyclic compound binding|macromolecular complex binding|regulation of cellular process|intracellular organelle|organic substance metabolic process|catabolic process|ion binding|cellular m…	-	-	-	-	20:16272104-16573433	51	47	104	775	817	811	0.515000337291743	0.431339560652982	0.946854698443539	7.01192373388862	6.76905042421006	7.67516189998115	0.631064865462755	7.15204535269328	-3.50249567630595	1.48414251119469e-34	4.76425704615121e-32	DOWN
ENSG00000184349	EFNA5	ephrin-A5 [Source:HGNC Symbol;Acc:HGNC:3225]	GO:0040011|GO:0032502|GO:0040007|GO:0004871|GO:0045499|GO:0023052|GO:0005623|GO:0016020|GO:0009987|GO:0005576|GO:0008152|GO:0050896|GO:0005488|GO:0051716|GO:0050794|GO:0016049|GO:0044089|GO:0071704|GO:0009986|GO:0044237|GO:0051641|GO:0023051|GO:0009653|GO:0030297|GO:0016043|GO:0045927|GO:0007155|GO:0071944|GO:0040008|GO:0009605|GO:0009893|GO:0031224|GO:0030234|GO:0050793|GO:0048589|GO:0005515|GO:…	locomotion|developmental process|growth|signal transducer activity|chemorepellent activity|signaling|cell|membrane|cellular process|extracellular region|metabolic process|response to stimulus|binding|cellular response to stimulus|regulation of cellular process|cell growth|positive regulation of cellular component biogenesis|organic substance metabolic process|cell surface|cellular metabolic proce…	K05462	ephrin-A[-]	hsa04151|hsa04014|hsa04015|hsa04360	PI3K-Akt signaling pathway - Homo sapiens (human)|Ras signaling pathway - Homo sapiens (human)|Rap1 signaling pathway - Homo sapiens (human)|Axon guidance - Homo sapiens (human)	5:107376889-107670895	18	16	23	286	289	352	0.173069239366028	0.139811993103862	0.199383148259826	2.46381441666906	2.27987054550241	3.17188311492098	0.170754793576572	2.63852269236415	-3.94973240656406	3.3148948263484e-34	1.05279649091282e-31	DOWN
ENSG00000075420	FNDC3B	fibronectin type III domain containing 3B [Source:HGNC Symbol;Acc:HGNC:24670]	GO:0016020|GO:0005488|GO:0097159|GO:0031224|GO:0005515|GO:0003676|GO:0016021|GO:0003723|GO:0044822	membrane|binding|organic cyclic compound binding|intrinsic component of membrane|protein binding|nucleic acid binding|integral component of membrane|RNA binding|poly(A) RNA binding	-	-	-	-	3:172039628-172401665	107	108	227	1555	1660	2243	0.44161594437672	0.405101150857081	0.844696346771014	5.7502726947726	5.62129312703126	8.67597956829909	0.563804480668272	6.68251513003432	-3.56712435045477	4.70579677632618e-34	1.4634047600046e-31	DOWN
ENSG00000235437	LINC01278	long intergenic non-protein coding RNA 1278 [Source:HGNC Symbol;Acc:HGNC:28090]	-	-	-	-	-	-	X:63343227-63561071	270	241	513	3173	3203	3417	1.57335228505974	1.2763217913925	2.69522253232493	16.5664948389584	15.3139675730953	18.6610767119264	1.84829886959239	16.8471797079934	-3.18823713386638	4.69034256732454e-34	1.4634047600046e-31	DOWN
ENSG00000186376	ZNF75D	zinc finger protein 75D [Source:HGNC Symbol;Acc:HGNC:13145]	GO:0005623|GO:0009987|GO:0008152|GO:0001071|GO:0005488|GO:0097159|GO:0003700|GO:0050794|GO:0043229|GO:0006807|GO:0071704|GO:0043167|GO:0044237|GO:0043227|GO:0009058|GO:0005622|GO:0019222|GO:0006725|GO:1901360|GO:0003676|GO:0034641|GO:0046483|GO:0043231|GO:0043169|GO:0006139|GO:0044249|GO:0031323|GO:0003677|GO:0010468|GO:0034645|GO:0046872|GO:0051252|GO:0010467|GO:0009059|GO:0016070|GO:0005634|GO:…	cell|cellular process|metabolic process|nucleic acid binding transcription factor activity|binding|organic cyclic compound binding|transcription factor activity, sequence-specific DNA binding|regulation of cellular process|intracellular organelle|nitrogen compound metabolic process|organic substance metabolic process|ion binding|cellular metabolic process|membrane-bounded organelle|biosynthetic p…	-	-	-	-	X:135248920-135344087	39	43	51	420	466	473	0.247351237012623	0.247860164445249	0.291632792011278	2.38671751456128	2.42497818193963	2.81154007905345	0.26228139782305	2.54107859185145	-3.27625360261312	4.79109049024775e-34	1.47456923191605e-31	DOWN
ENSG00000135341	MAP3K7	mitogen-activated protein kinase kinase kinase 7 [Source:HGNC Symbol;Acc:HGNC:6859]	GO:0032991|GO:0004871|GO:0002376|GO:0023052|GO:0005623|GO:0016020|GO:0009987|GO:0008152|GO:0050896|GO:0005488|GO:0003824|GO:0036094|GO:0051716|GO:0097159|GO:0050794|GO:0045321|GO:0043229|GO:0006807|GO:0006950|GO:0005057|GO:0071704|GO:0043167|GO:0006955|GO:0044237|GO:0023051|GO:0016043|GO:0007155|GO:0043227|GO:0071944|GO:0009893|GO:0009058|GO:0002684|GO:0005622|GO:0002682|GO:0005515|GO:0005886|GO:…	macromolecular complex|signal transducer activity|immune system process|signaling|cell|membrane|cellular process|metabolic process|response to stimulus|binding|catalytic activity|small molecule binding|cellular response to stimulus|organic cyclic compound binding|regulation of cellular process|leukocyte activation|intracellular organelle|nitrogen compound metabolic process|response to stress|rece…	K04427	mitogen-activated protein kinase kinase kinase 7[2.7.11.25]	hsa04010|hsa05169|hsa05168|hsa04310|hsa05162|hsa04380|hsa04152|hsa05145|hsa04668|hsa04620|hsa04660|hsa04064|hsa04520|hsa05140|hsa04622|hsa04621	MAPK signaling pathway - Homo sapiens (human)|Epstein-Barr virus infection - Homo sapiens (human)|Herpes simplex infection - Homo sapiens (human)|Wnt signaling pathway - Homo sapiens (human)|Measles - Homo sapiens (human)|Osteoclast differentiation - Homo sapiens (human)|AMPK signaling pathway - Homo sapiens (human)|Toxoplasmosis - Homo sapiens (human)|TNF signaling pathway - Homo sapiens (human)…	6:90513573-90587045	63	100	162	1079	1295	1060	0.454507534834833	0.655658358787042	1.05372538807268	6.97457050140204	7.66542050066616	7.16692551699963	0.721297093898185	7.26897217302261	-3.33308586628903	4.85388723165826e-34	1.47865254504006e-31	DOWN
ENSG00000160294	MCM3AP	minichromosome maintenance complex component 3 associated protein [Source:HGNC Symbol;Acc:HGNC:6946]	GO:0002376|GO:0005623|GO:0016020|GO:0009987|GO:0008152|GO:0005488|GO:0003824|GO:0036094|GO:0097159|GO:0043229|GO:0006807|GO:0071704|GO:0044237|GO:0051641|GO:0043227|GO:0009058|GO:0005622|GO:0012505|GO:0016740|GO:0031090|GO:0006725|GO:0006810|GO:1901360|GO:0003676|GO:0034641|GO:0046483|GO:0043231|GO:0016746|GO:0005737|GO:0005635|GO:0045184|GO:0006139|GO:0008104|GO:0051649|GO:0006403|GO:0031965|GO:…	immune system process|cell|membrane|cellular process|metabolic process|binding|catalytic activity|small molecule binding|organic cyclic compound binding|intracellular organelle|nitrogen compound metabolic process|organic substance metabolic process|cellular metabolic process|cellular localization|membrane-bounded organelle|biosynthetic process|intracellular|endomembrane system|transferase activit…	-	-	-	-	21:46235126-46286297	156	151	184	1139	1309	983	0.925286425247772	0.81397057174219	0.98397013463245	6.05302588346747	6.37028211195028	5.4642853973959	0.907742377207471	5.96253113093788	-2.71557007846862	5.00645292778861e-34	1.50972369400203e-31	DOWN
ENSG00000106070	GRB10	growth factor receptor bound protein 10 [Source:HGNC Symbol;Acc:HGNC:4564]	GO:0023052|GO:0005623|GO:0016020|GO:0009987|GO:0008152|GO:0050896|GO:0005488|GO:0060090|GO:0051716|GO:0009892|GO:0048523|GO:0044877|GO:0050794|GO:0071704|GO:0051051|GO:0044237|GO:0023051|GO:0071944|GO:0023057|GO:0009893|GO:0009058|GO:0005622|GO:0005515|GO:0005886|GO:0019222|GO:0035591|GO:0044262|GO:0006810|GO:0005102|GO:0015980|GO:0044281|GO:0031325|GO:0090287|GO:1900076|GO:0010243|GO:0005737|GO:…	signaling|cell|membrane|cellular process|metabolic process|response to stimulus|binding|binding, bridging|cellular response to stimulus|negative regulation of metabolic process|negative regulation of cellular process|macromolecular complex binding|regulation of cellular process|organic substance metabolic process|negative regulation of transport|cellular metabolic process|regulation of signaling|…	-	-	-	-	7:50590063-50793462	90	91	118	721	873	735	0.350875535115214	0.322430275234413	0.414771268218198	2.51851983208403	2.79251234865194	2.68552457065188	0.362692359522608	2.66551891712928	-2.87759816197251	5.92532438376238e-34	1.76894634152842e-31	DOWN
ENSG00000172379	ARNT2	aryl hydrocarbon receptor nuclear translocator 2 [Source:HGNC Symbol;Acc:HGNC:16876]	GO:0032502|GO:0032991|GO:0005623|GO:0009987|GO:0008152|GO:0050896|GO:0001071|GO:0005488|GO:0097159|GO:0003700|GO:0048523|GO:0008283|GO:0050794|GO:0043229|GO:0006807|GO:0006950|GO:0071704|GO:0009628|GO:0044237|GO:0043227|GO:0009893|GO:0009058|GO:0005622|GO:0005515|GO:0043234|GO:0048856|GO:0019222|GO:0008284|GO:0042127|GO:0006725|GO:1901360|GO:0010941|GO:0007275|GO:0003676|GO:0048513|GO:0005102|GO:…	developmental process|macromolecular complex|cell|cellular process|metabolic process|response to stimulus|nucleic acid binding transcription factor activity|binding|organic cyclic compound binding|transcription factor activity, sequence-specific DNA binding|negative regulation of cellular process|cell proliferation|regulation of cellular process|intracellular organelle|nitrogen compound metabolic…	K15589	aryl hydrocarbon receptor nuclear translocator 2[-]	hsa05200|hsa05202|hsa05211	Pathways in cancer - Homo sapiens (human)|Transcriptional misregulation in cancer - Homo sapiens (human)|Renal cell carcinoma - Homo sapiens (human)	15:80404350-80597937	1730	1880	2391	396	429	396	8.31745818948758	8.21452528081274	10.364259552579	1.70583729324747	1.69227024972028	1.78430431977471	8.96541434095977	1.72747062091415	2.37570908457	2.21466865534805e-33	6.54620970660998e-31	UP
ENSG00000089154	GCN1	GCN1, eIF2 alpha kinase activator homolog [Source:HGNC Symbol;Acc:HGNC:4199]	GO:0032991|GO:0005623|GO:0016020|GO:0009987|GO:0008152|GO:0050896|GO:0005488|GO:0051716|GO:0097159|GO:0050794|GO:0043229|GO:0006807|GO:0006950|GO:0071704|GO:0044237|GO:0009605|GO:0009893|GO:0009058|GO:0005622|GO:0005515|GO:0019222|GO:0006725|GO:1901360|GO:0009991|GO:0003676|GO:0034641|GO:0031325|GO:0046483|GO:0033554|GO:0005737|GO:0030529|GO:0031668|GO:0006139|GO:0007154|GO:0044249|GO:0019538|GO:…	macromolecular complex|cell|membrane|cellular process|metabolic process|response to stimulus|binding|cellular response to stimulus|organic cyclic compound binding|regulation of cellular process|intracellular organelle|nitrogen compound metabolic process|response to stress|organic substance metabolic process|cellular metabolic process|response to external stimulus|positive regulation of metabolic …	-	-	-	-	12:120127203-120194710	598	590	589	3491	4128	3451	3.73482769481455	3.34889361433575	3.31664354361072	19.5351480380325	21.1532356937229	20.1996121857601	3.46678828425367	20.2959986391718	-2.54952368840366	2.50771108294236e-33	7.33972614413347e-31	DOWN
ENSG00000198791	CNOT7	CCR4-NOT transcription complex subunit 7 [Source:HGNC Symbol;Acc:HGNC:14101]	GO:0032991|GO:0004871|GO:0023052|GO:0005623|GO:0016020|GO:0009987|GO:0008152|GO:0050896|GO:0001071|GO:0005488|GO:0003824|GO:0051716|GO:0097159|GO:0009892|GO:0003700|GO:0048523|GO:0008283|GO:0050794|GO:0043229|GO:0006807|GO:0071704|GO:0009056|GO:0043167|GO:0044237|GO:0016043|GO:0043227|GO:0009893|GO:0016787|GO:0009058|GO:0005622|GO:0005515|GO:0043234|GO:0019222|GO:0008284|GO:0042127|GO:0006725|GO:…	macromolecular complex|signal transducer activity|signaling|cell|membrane|cellular process|metabolic process|response to stimulus|nucleic acid binding transcription factor activity|binding|catalytic activity|cellular response to stimulus|organic cyclic compound binding|negative regulation of metabolic process|transcription factor activity, sequence-specific DNA binding|negative regulation of cell…	K12581	CCR4-NOT transcription complex subunit 7/8[-]	hsa03018	RNA degradation - Homo sapiens (human)	8:17224964-17246878	311	322	397	2104	2363	1881	1.63356093573827	1.53712863068689	1.88009597782244	9.90189541916812	10.1837217737627	9.2596080622319	1.68359518141587	9.78174175172091	-2.53854609082188	3.44561306507877e-33	9.98692548008366e-31	DOWN
ENSG00000136770	DNAJC1	DnaJ heat shock protein family (Hsp40) member C1 [Source:HGNC Symbol;Acc:HGNC:20090]	GO:0005623|GO:0016020|GO:0009987|GO:0008152|GO:0005488|GO:0097159|GO:0009892|GO:0048523|GO:0050794|GO:0043229|GO:0006807|GO:0042175|GO:0071704|GO:0044237|GO:0051641|GO:0006457|GO:0043227|GO:0071944|GO:0009893|GO:0009058|GO:0031224|GO:0030234|GO:0005622|GO:0005789|GO:0005515|GO:0005886|GO:0012505|GO:0031090|GO:0019222|GO:0060341|GO:0006810|GO:0003676|GO:0034641|GO:0008047|GO:0032940|GO:0043231|GO:…	cell|membrane|cellular process|metabolic process|binding|organic cyclic compound binding|negative regulation of metabolic process|negative regulation of cellular process|regulation of cellular process|intracellular organelle|nitrogen compound metabolic process|nuclear outer membrane-endoplasmic reticulum membrane network|organic substance metabolic process|cellular metabolic process|cellular loca…	K09521	DnaJ homolog subfamily C member 1[-]	hsa04141	Protein processing in endoplasmic reticulum - Homo sapiens (human)	10:21756537-22003769	21	17	36	351	366	330	0.379148599626037	0.278947054620227	0.585998755367011	5.67788205859124	5.42163300733577	5.58372795505682	0.414698136537758	5.56108100699461	-3.74523188313956	1.0209594987573e-32	2.93074277652889e-30	DOWN
ENSG00000008083	JARID2	jumonji and AT-rich interaction domain containing 2 [Source:HGNC Symbol;Acc:HGNC:6196]	GO:0032502|GO:0032991|GO:0002376|GO:0005623|GO:0009987|GO:0008152|GO:0001071|GO:0005488|GO:0032259|GO:0097159|GO:0009892|GO:0003700|GO:0048523|GO:0044877|GO:0008283|GO:0050794|GO:0043229|GO:0006807|GO:0071704|GO:0044237|GO:0016043|GO:0043227|GO:0009893|GO:0009058|GO:0005622|GO:0002520|GO:0005515|GO:0043234|GO:0048856|GO:0019222|GO:0042127|GO:0006725|GO:0051130|GO:1901360|GO:0007275|GO:0016570|GO:…	developmental process|macromolecular complex|immune system process|cell|cellular process|metabolic process|nucleic acid binding transcription factor activity|binding|methylation|organic cyclic compound binding|negative regulation of metabolic process|transcription factor activity, sequence-specific DNA binding|negative regulation of cellular process|macromolecular complex binding|cell proliferati…	K11478	protein Jumonji[-]	hsa04550	Signaling pathways regulating pluripotency of stem cells - Homo sapiens (human)	6:15246296-15522040	69	67	140	840	981	984	0.604514213121691	0.533475311364321	1.10586165896441	6.59377271238592	7.05170187387305	8.07943440608387	0.747950394483474	7.24163633078095	-3.27530123156193	1.20384940694549e-32	3.42283049475722e-30	DOWN
ENSG00000156052	GNAQ	guanine nucleotide binding protein (G protein), q polypeptide [Source:HGNC Symbol;Acc:HGNC:4390]	GO:0032502|GO:0004871|GO:0000003|GO:0007610|GO:0023052|GO:0005623|GO:0048511|GO:0016020|GO:0009987|GO:0005576|GO:0022414|GO:0008152|GO:0050896|GO:0005488|GO:0003824|GO:0036094|GO:1903561|GO:0042752|GO:0051716|GO:0042995|GO:0097159|GO:0009892|GO:0048523|GO:0051606|GO:0044877|GO:0050794|GO:0043229|GO:0006950|GO:0007623|GO:0071704|GO:0043167|GO:0009628|GO:0044237|GO:0051641|GO:0044297|GO:0009653|GO:…	developmental process|signal transducer activity|reproduction|behavior|signaling|cell|rhythmic process|membrane|cellular process|extracellular region|reproductive process|metabolic process|response to stimulus|binding|catalytic activity|small molecule binding|extracellular vesicle|regulation of circadian rhythm|cellular response to stimulus|cell projection|organic cyclic compound binding|negative…	K04634	guanine nucleotide-binding protein G(q) subunit alpha[-]	hsa05200|hsa04015|hsa05016|hsa04020|hsa05010|hsa04022|hsa04921|hsa04261|hsa04728|hsa04611|hsa04270|hsa04071|hsa04724|hsa04726|hsa04725|hsa05142|hsa04922|hsa04723|hsa04916|hsa04915|hsa04750|hsa05146|hsa04972|hsa04713|hsa04912|hsa04970|hsa04540|hsa04911|hsa04925|hsa04971|hsa04918|hsa04720|hsa04924|hsa04730|hsa04961	Pathways in cancer - Homo sapiens (human)|Rap1 signaling pathway - Homo sapiens (human)|Huntington,s disease - Homo sapiens (human)|Calcium signaling pathway - Homo sapiens (human)|Alzheimer,s disease - Homo sapiens (human)|cGMP-PKG signaling pathway - Homo sapiens (human)|Oxytocin signaling pathway - Homo sapiens (human)|Adrenergic signaling in cardiomyocytes - Homo sapiens (human)|Dopaminergic …	9:77716087-78031458	82	99	181	1035	1116	1191	0.859321067488167	0.94288493784974	1.71015215463901	9.71806968440865	9.5956452763408	11.6972245343213	1.17078605332564	10.3369798316903	-3.14226536284861	1.46397147388967e-32	4.12315135674549e-30	DOWN
ENSG00000124532	MRS2	MRS2, magnesium transporter [Source:HGNC Symbol;Acc:HGNC:13785]	GO:0005215|GO:0005623|GO:0016020|GO:0009987|GO:0022857|GO:0043229|GO:0051641|GO:0043227|GO:0031224|GO:0005622|GO:0031090|GO:0019866|GO:0006810|GO:0043231|GO:0005737|GO:0031966|GO:0022891|GO:0055085|GO:0051649|GO:0016021|GO:0005740|GO:0046907|GO:0006811|GO:0015075|GO:0005743|GO:0005739|GO:1903830|GO:0006839|GO:0006812|GO:0008324|GO:0045016|GO:0022890|GO:0030001|GO:0046873|GO:0015095|GO:0015693	transporter activity|cell|membrane|cellular process|transmembrane transporter activity|intracellular organelle|cellular localization|membrane-bounded organelle|intrinsic component of membrane|intracellular|organelle membrane|organelle inner membrane|transport|intracellular membrane-bounded organelle|cytoplasm|mitochondrial membrane|substrate-specific transmembrane transporter activity|transmembra…	-	-	-	-	6:24402908-24426194	108	148	161	1048	1139	841	0.950311743145455	1.18354530510042	1.27727736686563	8.26233230433402	8.22309723053255	6.93535178765402	1.13704480503717	7.80692710750686	-2.77946569496084	1.50311166179404e-32	4.15499032881474e-30	DOWN
ENSG00000148498	PARD3	par-3 family cell polarity regulator [Source:HGNC Symbol;Acc:HGNC:16051]	GO:0032502|GO:0032991|GO:0023052|GO:0005623|GO:0016020|GO:0009987|GO:0008152|GO:0030054|GO:0050896|GO:0005488|GO:0051716|GO:0042995|GO:0009892|GO:0048523|GO:0050794|GO:0071704|GO:0043167|GO:0044237|GO:0051641|GO:0005911|GO:0044297|GO:0009653|GO:0016043|GO:0030427|GO:0008289|GO:0071944|GO:0050793|GO:0005622|GO:0005515|GO:0005886|GO:0043234|GO:0012505|GO:0048856|GO:0019222|GO:0060341|GO:0007049|GO:…	developmental process|macromolecular complex|signaling|cell|membrane|cellular process|metabolic process|cell junction|response to stimulus|binding|cellular response to stimulus|cell projection|negative regulation of metabolic process|negative regulation of cellular process|regulation of cellular process|organic substance metabolic process|ion binding|cellular metabolic process|cellular localizati…	K04237	partitioning defective protein 3[-]	hsa04080|hsa04144|hsa04015|hsa04062|hsa04390|hsa04530|hsa04520	Neuroactive ligand-receptor interaction - Homo sapiens (human)|Endocytosis - Homo sapiens (human)|Rap1 signaling pathway - Homo sapiens (human)|Chemokine signaling pathway - Homo sapiens (human)|Hippo signaling pathway - Homo sapiens (human)|Tight junction - Homo sapiens (human)|Adherens junction - Homo sapiens (human)	10:34109560-34815325	93	99	183	981	1158	1066	0.674097707598052	0.652164497436802	1.19593023340575	6.37099421717526	6.88679321544855	7.24146835569199	0.840730812813535	6.83308526277193	-3.02282127476902	1.49623584155603e-32	4.15499032881474e-30	DOWN
ENSG00000197622	CDC42SE1	CDC42 small effector 1 [Source:HGNC Symbol;Acc:HGNC:17719]	GO:0032502|GO:0005198|GO:0023052|GO:0005623|GO:0016020|GO:0009987|GO:0008152|GO:0050896|GO:0051716|GO:0009892|GO:0050794|GO:0043229|GO:0009653|GO:0016043|GO:0071944|GO:0030234|GO:0050793|GO:0005622|GO:0005886|GO:0048856|GO:0019222|GO:0004857|GO:0008360|GO:0006810|GO:0051128|GO:0005737|GO:0007154|GO:0044092|GO:0007165|GO:0050790|GO:0043086|GO:0048869|GO:0016192|GO:0000902|GO:0006909|GO:0030695|GO:…	developmental process|structural molecule activity|signaling|cell|membrane|cellular process|metabolic process|response to stimulus|cellular response to stimulus|negative regulation of metabolic process|regulation of cellular process|intracellular organelle|anatomical structure morphogenesis|cellular component organization|cell periphery|enzyme regulator activity|regulation of developmental proces…	-	-	-	-	1:151050971-151070325	134	124	232	1133	1511	1594	0.987988457546008	0.830896962456183	1.54222509621796	7.48468851058912	9.14068166372743	11.0144606296809	1.12037017207338	9.21327693466582	-3.03973889876037	1.74739816850402e-32	4.78594724059808e-30	DOWN
ENSG00000110721	CHKA	choline kinase alpha [Source:HGNC Symbol;Acc:HGNC:1937]	GO:0004871|GO:0023052|GO:0005623|GO:0009987|GO:0008152|GO:0050896|GO:0005488|GO:0003824|GO:0036094|GO:0051716|GO:0097159|GO:0050794|GO:0006807|GO:0071704|GO:0043167|GO:0008144|GO:0044237|GO:0016787|GO:0009058|GO:0005622|GO:0005515|GO:0016740|GO:0042802|GO:0044255|GO:0006810|GO:0033265|GO:0034641|GO:0043168|GO:0016788|GO:0044281|GO:0001882|GO:0016772|GO:0019637|GO:0043178|GO:0043169|GO:0005737|GO:…	signal transducer activity|signaling|cell|cellular process|metabolic process|response to stimulus|binding|catalytic activity|small molecule binding|cellular response to stimulus|organic cyclic compound binding|regulation of cellular process|nitrogen compound metabolic process|organic substance metabolic process|ion binding|drug binding|cellular metabolic process|hydrolase activity|biosynthetic pr…	K14156	choline/ethanolamine kinase[2.7.1.82]	hsa01100|hsa05231|hsa00564	Metabolic pathways - Homo sapiens (human)|Choline metabolism in cancer - Homo sapiens (human)|Glycerophospholipid metabolism - Homo sapiens (human)	11:68052859-68121444	130	171	260	1273	1477	1333	1.52753500813203	1.82610615949813	2.75446728056862	13.4021761369582	14.2395953227273	14.6793969631746	2.03603614939959	14.1070561409534	-2.79258187638364	1.98049691547238e-32	5.37506862859204e-30	DOWN
ENSG00000112699	GMDS	GDP-mannose 4,6-dehydratase [Source:HGNC Symbol;Acc:HGNC:4369]	GO:0023052|GO:0005623|GO:0009987|GO:0005576|GO:0008152|GO:0050896|GO:0005488|GO:0003824|GO:0036094|GO:1903561|GO:0051716|GO:0097159|GO:0050794|GO:0006807|GO:0016829|GO:0071704|GO:0043167|GO:0044237|GO:0043227|GO:0048037|GO:0009058|GO:0005622|GO:0005515|GO:0006725|GO:1901360|GO:0034641|GO:0043168|GO:0031982|GO:0046483|GO:0005737|GO:0006139|GO:0007154|GO:0007165|GO:0070062|GO:0050662|GO:0000166|GO:…	signaling|cell|cellular process|extracellular region|metabolic process|response to stimulus|binding|catalytic activity|small molecule binding|extracellular vesicle|cellular response to stimulus|organic cyclic compound binding|regulation of cellular process|nitrogen compound metabolic process|lyase activity|organic substance metabolic process|ion binding|cellular metabolic process|membrane-bounded…	K01711	GDPmannose 4,6-dehydratase[4.2.1.47]	hsa01100|hsa00520|hsa00051	Metabolic pathways - Homo sapiens (human)|Amino sugar and nucleotide sugar metabolism - Homo sapiens (human)|Fructose and mannose metabolism - Homo sapiens (human)	6:1623806-2245692	36	29	58	464	600	442	0.475988932342381	0.348478913074932	0.691413134103859	5.49677641801694	6.50895011611921	5.47700305195744	0.505293659840391	5.82757652869786	-3.52770206218621	3.39845213240936e-32	9.14030540188729e-30	DOWN
ENSG00000106780	MEGF9	multiple EGF-like-domains 9 [Source:HGNC Symbol;Acc:HGNC:3234]	GO:0031012|GO:0016020|GO:0005576|GO:0005488|GO:0005604|GO:0005578|GO:0031224|GO:0005515|GO:0016021	extracellular matrix|membrane|extracellular region|binding|basement membrane|proteinaceous extracellular matrix|intrinsic component of membrane|protein binding|integral component of membrane	-	-	-	-	9:120600813-120714470	395	508	687	3119	3552	3854	4.43649562607633	5.18545733653272	6.9568678351146	31.3874631701764	32.7328584428476	40.568013306948	5.52627359924122	34.8961116399907	-2.65868739543424	5.37664115210837e-32	1.43316290138431e-29	DOWN
ENSG00000151136	BTBD11	BTB (POZ) domain containing 11 [Source:HGNC Symbol;Acc:HGNC:23844]	GO:0023052|GO:0016020|GO:0009987|GO:0050896|GO:0005488|GO:0051716|GO:0050794|GO:0031224|GO:0005515|GO:0046983|GO:0007154|GO:0007165|GO:0016021|GO:0007166|GO:0046982|GO:0060395|GO:0007167|GO:0007178	signaling|membrane|cellular process|response to stimulus|binding|cellular response to stimulus|regulation of cellular process|intrinsic component of membrane|protein binding|protein dimerization activity|cell communication|signal transduction|integral component of membrane|cell surface receptor signaling pathway|protein heterodimerization activity|SMAD protein signal transduction|enzyme linked re…	-	-	-	-	12:107318413-107659642	21	27	37	326	390	305	0.129534723869447	0.151359223996577	0.205768621355209	1.80166137508682	1.97374384123445	1.76314012410346	0.162220856407078	1.84618178014158	-3.5085133907307	1.16699817451427e-31	3.08314721256187e-29	DOWN
ENSG00000138780	GSTCD	glutathione S-transferase, C-terminal domain containing [Source:HGNC Symbol;Acc:HGNC:25806]	GO:0005623|GO:0005576|GO:0005488|GO:1903561|GO:0043227|GO:0005622|GO:0005515|GO:0031982|GO:0005737|GO:0070062	cell|extracellular region|binding|extracellular vesicle|membrane-bounded organelle|intracellular|protein binding|vesicle|cytoplasm|extracellular exosome	-	-	-	-	4:105708778-105847728	48	67	77	586	586	506	0.290225108420354	0.368175028973034	0.419763217472975	3.17462152862332	2.9071157075947	2.86732354612783	0.359387784955454	2.98302026078195	-3.05316049676129	1.32806999655562e-31	3.47791242782207e-29	DOWN
ENSG00000123352	SPATS2	spermatogenesis associated, serine rich 2 [Source:HGNC Symbol;Acc:HGNC:18650]	GO:0005623|GO:0005488|GO:0097159|GO:0005622|GO:0005515|GO:0003676|GO:0005737|GO:0003723|GO:0044822	cell|binding|organic cyclic compound binding|intracellular|protein binding|nucleic acid binding|cytoplasm|RNA binding|poly(A) RNA binding	-	-	-	-	12:49366584-49527424	76	68	127	739	875	754	0.409694850469146	0.333145598336894	0.617251865900361	3.56933997715712	3.87009696599303	3.80930711824304	0.453364104902134	3.74958135379773	-3.04798745025471	1.54402762046135e-31	4.00829570271766e-29	DOWN
ENSG00000105983	LMBR1	limb development membrane protein 1 [Source:HGNC Symbol;Acc:HGNC:13243]	GO:0032502|GO:0016020|GO:0009653|GO:0031224|GO:0048856|GO:0007275|GO:0048598|GO:0016021|GO:0042733|GO:0009790|GO:0035108|GO:0060173|GO:0030326	developmental process|membrane|anatomical structure morphogenesis|intrinsic component of membrane|anatomical structure development|multicellular organism development|embryonic morphogenesis|integral component of membrane|embryonic digit morphogenesis|embryo development|limb morphogenesis|limb development|embryonic limb morphogenesis	-	-	-	-	7:156668946-156893230	143	161	242	1605	1149	1496	0.393978440455865	0.403127013023878	0.60112514481333	3.96194111429894	2.59730782577211	3.86274416942113	0.466076866097691	3.47399770316406	-2.89795698915964	1.73853759883287e-31	4.43609414320997e-29	DOWN
ENSG00000148634	HERC4	HECT and RLD domain containing E3 ubiquitin protein ligase 4 [Source:HGNC Symbol;Acc:HGNC:24521]	GO:0032502|GO:0000003|GO:0005623|GO:0009987|GO:0022414|GO:0008152|GO:0003824|GO:0044702|GO:0071704|GO:0009056|GO:0019953|GO:0044237|GO:0032504|GO:0016874|GO:0005622|GO:0016740|GO:0048609|GO:0005737|GO:0007276|GO:0019787|GO:0048869|GO:0019538|GO:0005829|GO:0048232|GO:0043412|GO:0030163|GO:0004842|GO:0044265|GO:0036211|GO:0006508|GO:0044267|GO:0030154|GO:0007283|GO:0044257|GO:0051603|GO:0006464|GO:…	developmental process|reproduction|cell|cellular process|reproductive process|metabolic process|catalytic activity|single organism reproductive process|organic substance metabolic process|catabolic process|sexual reproduction|cellular metabolic process|multicellular organism reproduction|ligase activity|intracellular|transferase activity|multicellular organismal reproductive process|cytoplasm|gam…	K10615	E3 ubiquitin-protein ligase HERC4[2.3.2.26]	hsa04120	Ubiquitin mediated proteolysis - Homo sapiens (human)	10:67921899-68075348	283	266	541	2949	3048	2909	0.973286615037424	0.831409099233396	1.67750996827336	9.08711681707843	8.60075584522598	9.37618730791374	1.16073522751473	9.02135332340605	-2.95830495314697	1.73672202509177e-31	4.43609414320997e-29	DOWN
ENSG00000168397	ATG4B	autophagy related 4B, cysteine peptidase [Source:HGNC Symbol;Acc:HGNC:20790]	GO:0005623|GO:0009987|GO:0008152|GO:0005488|GO:0003824|GO:0050794|GO:0071704|GO:0009056|GO:0044237|GO:0051641|GO:0006914|GO:0016043|GO:0009893|GO:0016787|GO:0009058|GO:0005622|GO:0005515|GO:0019222|GO:0010506|GO:0006810|GO:0031325|GO:0022607|GO:0008233|GO:0005737|GO:0010508|GO:0045184|GO:0008104|GO:0061024|GO:0000422|GO:0051649|GO:0044804|GO:0016236|GO:0044249|GO:0019538|GO:0031323|GO:0006996|GO:…	cell|cellular process|metabolic process|binding|catalytic activity|regulation of cellular process|organic substance metabolic process|catabolic process|cellular metabolic process|cellular localization|autophagy|cellular component organization|positive regulation of metabolic process|hydrolase activity|biosynthetic process|intracellular|protein binding|regulation of metabolic process|regulation of…	K08342	cysteine protease ATG4 [EC:3.4.22.-][-]	hsa04140	Regulation of autophagy - Homo sapiens (human)	2:241637213-241673857	177	158	209	1042	1202	1162	0.726494363461231	0.589381091359695	0.773427280455354	3.83199514209703	4.04792228720229	4.46986752487603	0.696434245092093	4.11659498472512	-2.56339246455756	1.84353944907845e-31	4.66415480616847e-29	DOWN
ENSG00000183840	GPR39	G protein-coupled receptor 39 [Source:HGNC Symbol;Acc:HGNC:4496]	GO:0004871|GO:0023052|GO:0005623|GO:0016020|GO:0009987|GO:0050896|GO:0005488|GO:0051716|GO:0004872|GO:0050794|GO:0043167|GO:0038023|GO:0071944|GO:0031224|GO:0005886|GO:0005887|GO:0043169|GO:0004888|GO:0031226|GO:0007154|GO:0007165|GO:0016021|GO:0007186|GO:0046872|GO:0004930	signal transducer activity|signaling|cell|membrane|cellular process|response to stimulus|binding|cellular response to stimulus|receptor activity|regulation of cellular process|ion binding|signaling receptor activity|cell periphery|intrinsic component of membrane|plasma membrane|integral component of plasma membrane|cation binding|transmembrane signaling receptor activity|intrinsic component of pl…	-	-	-	-	2:132416574-132646559	12	4	27	363	413	357	0.149002811361572	0.0451376528552357	0.302259791071511	4.03834439505537	4.20743678992934	4.15428695863827	0.165466751762773	4.13335604787433	-4.64270038121206	3.51796147622357e-31	8.82564890009904e-29	DOWN
ENSG00000198286	CARD11	caspase recruitment domain family member 11 [Source:HGNC Symbol;Acc:HGNC:16393]	GO:0032502|GO:0032991|GO:0002376|GO:0023052|GO:0005623|GO:0016020|GO:0009987|GO:0005576|GO:0008152|GO:0050896|GO:0005488|GO:0003824|GO:1903561|GO:0051716|GO:0008283|GO:0050794|GO:0045321|GO:0006807|GO:0006950|GO:0071704|GO:0006955|GO:0044237|GO:0023051|GO:0007155|GO:0043227|GO:0071944|GO:0009893|GO:0009058|GO:0002684|GO:0050793|GO:0005622|GO:0002682|GO:0002520|GO:0005515|GO:0005886|GO:0043234|GO:…	developmental process|macromolecular complex|immune system process|signaling|cell|membrane|cellular process|extracellular region|metabolic process|response to stimulus|binding|catalytic activity|extracellular vesicle|cellular response to stimulus|cell proliferation|regulation of cellular process|leukocyte activation|nitrogen compound metabolic process|response to stress|organic substance metaboli…	K07367	caspase recruitment domain-containing protein 11[-]	hsa04660|hsa04064|hsa04662	T cell receptor signaling pathway - Homo sapiens (human)|NF-kappa B signaling pathway - Homo sapiens (human)|B cell receptor signaling pathway - Homo sapiens (human)	7:2906141-3043945	250	247	362	1779	1865	1613	3.20075762324489	2.87402607026028	4.17865232355233	20.4073704532022	19.59116558919	19.3542634347214	3.41781200568583	19.7842664923712	-2.53320862805349	5.81065989942944e-31	1.44559533864639e-28	DOWN
ENSG00000039560	RAI14	retinoic acid induced 14 [Source:HGNC Symbol;Acc:HGNC:14873]	GO:0005623|GO:0005488|GO:0043229|GO:0043227|GO:0071944|GO:0005622|GO:0005515|GO:0005938|GO:0043231|GO:0005737|GO:0031981|GO:0005654|GO:0005739|GO:0005856|GO:0005634|GO:0015629	cell|binding|intracellular organelle|membrane-bounded organelle|cell periphery|intracellular|protein binding|cell cortex|intracellular membrane-bounded organelle|cytoplasm|nuclear lumen|nucleoplasm|mitochondrion|cytoskeleton|nucleus|actin cytoskeleton	-	-	-	-	5:34656237-34832627	210	187	440	2517	2909	2952	1.04691738872392	0.847258856398891	1.97770164540579	11.2428114835927	11.898868480606	13.7923786161226	1.29062596350953	12.3113528601071	-3.25384644557248	9.63066355721514e-31	2.37614735402563e-28	DOWN
ENSG00000163597	SNHG16	small nucleolar RNA host gene 16 [Source:HGNC Symbol;Acc:HGNC:44352]	-	-	-	-	-	-	17:76557766-76565348	3268	3297	3173	640	785	677	18.2165498808767	16.7025617633265	15.9466130212611	3.19640655523414	3.59022763103051	3.53672899611878	16.9552415551548	3.44112106079448	2.30078078506526	1.27064616048749e-30	3.10933364550767e-28	UP
ENSG00000005810	MYCBP2	MYC binding protein 2, E3 ubiquitin protein ligase [Source:HGNC Symbol;Acc:HGNC:23386]	GO:0005623|GO:0016020|GO:0009987|GO:0008152|GO:0005488|GO:0003824|GO:0050794|GO:0043229|GO:0006807|GO:0071704|GO:0043167|GO:0044237|GO:0043227|GO:0009058|GO:0016874|GO:0005622|GO:0005515|GO:0019222|GO:0006725|GO:1901360|GO:0034641|GO:0046483|GO:0043231|GO:0043169|GO:0006139|GO:0044249|GO:0019538|GO:0031323|GO:0010468|GO:0034645|GO:0046872|GO:0043412|GO:0051252|GO:0036211|GO:0044267|GO:0010467|GO:…	cell|membrane|cellular process|metabolic process|binding|catalytic activity|regulation of cellular process|intracellular organelle|nitrogen compound metabolic process|organic substance metabolic process|ion binding|cellular metabolic process|membrane-bounded organelle|biosynthetic process|ligase activity|intracellular|protein binding|regulation of metabolic process|cellular aromatic compound meta…	-	-	-	-	13:77044655-77327050	386	381	389	2058	2319	2464	1.28322277732967	1.1511181744893	1.16594736898962	6.12996383627384	6.32533618851302	7.67687738439065	1.2000961069362	6.71072580305917	-2.48331886514185	1.49712386025366e-30	3.63375087187095e-28	DOWN
ENSG00000165533	TTC8	tetratricopeptide repeat domain 8 [Source:HGNC Symbol;Acc:HGNC:20087]	GO:0040011|GO:0032502|GO:0040007|GO:0032991|GO:0005623|GO:0016020|GO:0009987|GO:0008152|GO:0050896|GO:0005488|GO:0042995|GO:0009892|GO:0050794|GO:0043229|GO:0009653|GO:0016043|GO:0043227|GO:0071944|GO:0009605|GO:0048589|GO:0005622|GO:0005515|GO:0005886|GO:0043234|GO:0048856|GO:0005929|GO:0048646|GO:0031090|GO:0019222|GO:0006935|GO:0060041|GO:0009888|GO:0048468|GO:0006810|GO:0035295|GO:0007275|GO:…	locomotion|developmental process|growth|macromolecular complex|cell|membrane|cellular process|metabolic process|response to stimulus|binding|cell projection|negative regulation of metabolic process|regulation of cellular process|intracellular organelle|anatomical structure morphogenesis|cellular component organization|membrane-bounded organelle|cell periphery|response to external stimulus|develop…	-	-	-	-	14:88824153-88881078	19	12	20	274	284	223	0.106495311132297	0.0611289718659932	0.101074567348199	1.37605202459305	1.30609079472157	1.17143856218238	0.0895662834488297	1.28452712716567	-3.84213780493214	1.53632365074256e-30	3.69882308623132e-28	DOWN
ENSG00000065833	ME1	malic enzyme 1, NADP(+)-dependent, cytosolic [Source:HGNC Symbol;Acc:HGNC:6983]	GO:0009055|GO:0005623|GO:0009987|GO:0008152|GO:0050896|GO:0005488|GO:0003824|GO:0036094|GO:0097159|GO:0016491|GO:0050794|GO:0043229|GO:0006807|GO:0016829|GO:0071704|GO:0043167|GO:0044237|GO:0016043|GO:0043227|GO:0048037|GO:0009058|GO:0005622|GO:0005515|GO:0019222|GO:0016830|GO:0044255|GO:0006725|GO:1901360|GO:0006082|GO:0034641|GO:0043168|GO:0044281|GO:0001882|GO:0019637|GO:0046483|GO:0016614|GO:…	electron carrier activity|cell|cellular process|metabolic process|response to stimulus|binding|catalytic activity|small molecule binding|organic cyclic compound binding|oxidoreductase activity|regulation of cellular process|intracellular organelle|nitrogen compound metabolic process|lyase activity|organic substance metabolic process|ion binding|cellular metabolic process|cellular component organi…	K00029	malate dehydrogenase (oxaloacetate-decarboxylating)(NADP+)[1.1.1.40]	hsa01100|hsa01200|hsa03320|hsa00620	Metabolic pathways - Homo sapiens (human)|Carbon metabolism - Homo sapiens (human)|PPAR signaling pathway - Homo sapiens (human)|Pyruvate metabolism - Homo sapiens (human)	6:83210389-83431071	279	295	432	2008	2173	1844	5.85451159458563	5.62586310827154	8.17305969465711	37.7527309742857	37.4123209246062	36.264101788223	6.55114479917143	37.1430512290383	-2.50327339291407	1.90698914912226e-30	4.55450032463167e-28	DOWN
ENSG00000116815	CD58	CD58 molecule [Source:HGNC Symbol;Acc:HGNC:1688]	GO:0040011|GO:0002376|GO:0005623|GO:0016020|GO:0009987|GO:0005576|GO:0050896|GO:0005488|GO:1903561|GO:0051716|GO:0050794|GO:0051050|GO:0006950|GO:0050900|GO:0006955|GO:0009986|GO:0051641|GO:0048870|GO:0007155|GO:0043227|GO:0071944|GO:0031224|GO:0005515|GO:0005886|GO:0031225|GO:0060341|GO:0050817|GO:0016337|GO:0045087|GO:0006810|GO:0005102|GO:0032940|GO:0006952|GO:0031982|GO:0001817|GO:0098609|GO:…	locomotion|immune system process|cell|membrane|cellular process|extracellular region|response to stimulus|binding|extracellular vesicle|cellular response to stimulus|regulation of cellular process|positive regulation of transport|response to stress|leukocyte migration|immune response|cell surface|cellular localization|cell motility|cell adhesion|membrane-bounded organelle|cell periphery|intrinsic…	K06492	CD58 antigen[-]	hsa05169|hsa04514	Epstein-Barr virus infection - Homo sapiens (human)|Cell adhesion molecules (CAMs) - Homo sapiens (human)	1:116514535-116571039	172	202	196	1201	1218	1008	4.85699368288402	5.1840459161565	4.99008560861763	30.3863501769344	28.2197594768668	26.676416301013	5.01037506921938	28.4275086516047	-2.50429715813525	1.98870513455379e-30	4.71196849896579e-28	DOWN
ENSG00000075568	TMEM131	transmembrane protein 131 [Source:HGNC Symbol;Acc:HGNC:30366]	GO:0016020|GO:0031224|GO:0016021	membrane|intrinsic component of membrane|integral component of membrane	-	-	-	-	2:97756333-97995891	165	235	310	1383	1608	1604	0.710513246759169	0.919677750851598	1.20354672990511	5.33589442128157	5.68121944730188	6.47322476725426	0.944579242505292	5.83011287861257	-2.62578007899242	2.25351028305067e-30	5.23961917018697e-28	DOWN
ENSG00000075711	DLG1	discs, large homolog 1 (Drosophila) [Source:HGNC Symbol;Acc:HGNC:2900]	GO:0040011|GO:0032502|GO:0031012|GO:0032991|GO:0000003|GO:0002376|GO:0045202|GO:0005198|GO:0023052|GO:0005623|GO:0016020|GO:0009987|GO:0005576|GO:0022414|GO:0008152|GO:0030054|GO:0050896|GO:0005488|GO:0003824|GO:0005604|GO:1903561|GO:0051716|GO:0042995|GO:0002683|GO:0009892|GO:0048523|GO:0031594|GO:0008283|GO:0050794|GO:0045321|GO:0060076|GO:0043229|GO:0005578|GO:0006807|GO:0051050|GO:0006950|GO:…	locomotion|developmental process|extracellular matrix|macromolecular complex|reproduction|immune system process|synapse|structural molecule activity|signaling|cell|membrane|cellular process|extracellular region|reproductive process|metabolic process|cell junction|response to stimulus|binding|catalytic activity|basement membrane|extracellular vesicle|cellular response to stimulus|cell projection|n…	K12076	disks large protein 1[-]	hsa05166|hsa05203|hsa04390|hsa04660	HTLV-I infection - Homo sapiens (human)|Viral carcinogenesis - Homo sapiens (human)|Hippo signaling pathway - Homo sapiens (human)|T cell receptor signaling pathway - Homo sapiens (human)	3:197042560-197299300	149	146	300	1578	1702	1689	0.512935460209915	0.456781492288502	0.931134337187945	4.86721759530595	4.80732685801299	5.44922409851547	0.633617096562121	5.0412561839448	-2.99210010179045	2.25397948746708e-30	5.23961917018697e-28	DOWN
ENSG00000159346	ADIPOR1	adiponectin receptor 1 [Source:HGNC Symbol;Acc:HGNC:24040]	GO:0040007|GO:0004871|GO:0023052|GO:0005623|GO:0016020|GO:0009987|GO:0008152|GO:0050896|GO:0005488|GO:0051716|GO:0004872|GO:0048523|GO:0050794|GO:0042562|GO:0016049|GO:0071704|GO:0043167|GO:0044237|GO:0038023|GO:0023051|GO:0045926|GO:0016043|GO:0071944|GO:0040008|GO:0031224|GO:0005515|GO:0005886|GO:0019222|GO:0042802|GO:0044262|GO:0044255|GO:0006082|GO:0055100|GO:0044281|GO:0051128|GO:1900076|GO:…	growth|signal transducer activity|signaling|cell|membrane|cellular process|metabolic process|response to stimulus|binding|cellular response to stimulus|receptor activity|negative regulation of cellular process|regulation of cellular process|hormone binding|cell growth|organic substance metabolic process|ion binding|cellular metabolic process|signaling receptor activity|regulation of signaling|neg…	K07297	adiponectin receptor[-]	hsa04932|hsa04152|hsa04211|hsa04920	Non-alcoholic fatty liver disease (NAFLD) - Homo sapiens (human)|AMPK signaling pathway - Homo sapiens (human)|Longevity regulating pathway - mammal - Homo sapiens (human)|Adipocytokine signaling pathway - Homo sapiens (human)	1:202940823-202958572	349	383	742	3836	4131	3767	4.9994275082048	4.98624283534659	9.58325498404094	49.2346584586221	48.5531954290218	50.5730625337774	6.52297510919744	49.4536388071404	-2.92247465012346	2.26405464244027e-30	5.23961917018697e-28	DOWN
ENSG00000181982	CCDC149	coiled-coil domain containing 149 [Source:HGNC Symbol;Acc:HGNC:25405]	-	-	-	-	-	-	4:24806117-24980204	3	5	9	134	155	187	0.0162668674269138	0.0246391457847181	0.0439924192376449	0.650937209815871	0.68949997280571	0.95017902614717	0.0282994774830923	0.76353873625625	-4.75385402972531	2.48353030964513e-30	5.70333183570351e-28	DOWN
ENSG00000108094	CUL2	cullin 2 [Source:HGNC Symbol;Acc:HGNC:2552]	GO:0032991|GO:0023052|GO:0005623|GO:0009987|GO:0008152|GO:0050896|GO:0005488|GO:0003824|GO:0051716|GO:0048523|GO:0044877|GO:0008283|GO:0050794|GO:0043229|GO:0006807|GO:0006950|GO:0071704|GO:0009056|GO:0009628|GO:0044237|GO:0043227|GO:0009058|GO:0005622|GO:0005515|GO:0043234|GO:0016740|GO:0019222|GO:0016032|GO:0051726|GO:0042127|GO:0007049|GO:0006725|GO:0022402|GO:1901360|GO:0034641|GO:0046483|GO:…	macromolecular complex|signaling|cell|cellular process|metabolic process|response to stimulus|binding|catalytic activity|cellular response to stimulus|negative regulation of cellular process|macromolecular complex binding|cell proliferation|regulation of cellular process|intracellular organelle|nitrogen compound metabolic process|response to stress|organic substance metabolic process|catabolic pr…	K03870	cullin 2[-]	hsa05200|hsa04120|hsa04066|hsa05211	Pathways in cancer - Homo sapiens (human)|Ubiquitin mediated proteolysis - Homo sapiens (human)|HIF-1 signaling pathway - Homo sapiens (human)|Renal cell carcinoma - Homo sapiens (human)	10:35008551-35090642	214	263	260	1360	1442	1240	1.86310293431941	2.08093426110193	2.04084837280284	10.6086245200927	10.3004335627815	10.117491657099	1.99496185607473	10.3421832466577	-2.37410770505822	3.07912478437076e-30	7.01711384065685e-28	DOWN
ENSG00000138190	EXOC6	exocyst complex component 6 [Source:HGNC Symbol;Acc:HGNC:23196]	GO:0032991|GO:0005623|GO:0016020|GO:0009987|GO:0008152|GO:0005488|GO:0071704|GO:0044237|GO:0016043|GO:0071944|GO:0005622|GO:0005515|GO:0005886|GO:0043234|GO:0006810|GO:0000145|GO:0005938|GO:0032940|GO:0005737|GO:0022406|GO:0045184|GO:0008104|GO:0061024|GO:0019538|GO:0006996|GO:0016192|GO:0005829|GO:0048278|GO:0015031|GO:0006887|GO:0044267|GO:0046903|GO:0006904	macromolecular complex|cell|membrane|cellular process|metabolic process|binding|organic substance metabolic process|cellular metabolic process|cellular component organization|cell periphery|intracellular|protein binding|plasma membrane|protein complex|transport|exocyst|cell cortex|secretion by cell|cytoplasm|membrane docking|establishment of protein localization|protein localization|membrane orga…	-	-	-	-	10:92834713-93059493	67	73	115	697	778	608	0.562404251910312	0.556900851599613	0.870334532898743	5.24207280040118	5.35822005562283	4.78305570139807	0.663213212136223	5.12778285247403	-2.95079051633726	3.25284954518767e-30	7.35686138803279e-28	DOWN
ENSG00000197321	SVIL	supervillin [Source:HGNC Symbol;Acc:HGNC:11480]	GO:0032502|GO:0032991|GO:0005623|GO:0016020|GO:0009987|GO:0030054|GO:0005488|GO:0030496|GO:0042995|GO:0030055|GO:0044877|GO:0050794|GO:0043229|GO:0009986|GO:0016043|GO:0043227|GO:0071944|GO:0005622|GO:0005515|GO:0005886|GO:0043234|GO:0048856|GO:0051726|GO:0007049|GO:0009888|GO:0022402|GO:0007275|GO:0048513|GO:0051302|GO:0005924|GO:0005874|GO:0005912|GO:0061061|GO:0043231|GO:0005737|GO:0032403|GO:…	developmental process|macromolecular complex|cell|membrane|cellular process|cell junction|binding|midbody|cell projection|cell-substrate junction|macromolecular complex binding|regulation of cellular process|intracellular organelle|cell surface|cellular component organization|membrane-bounded organelle|cell periphery|intracellular|protein binding|plasma membrane|protein complex|anatomical structu…	-	-	-	-	10:29457338-29736781	162	158	284	1309	1394	1581	0.907241491979568	0.804163861015991	1.43397193639383	6.56818517299681	6.40528923457196	8.29791386861669	1.04845909646313	7.09046275872849	-2.75760920929574	3.33208253248406e-30	7.47939788908114e-28	DOWN
ENSG00000109790	KLHL5	kelch like family member 5 [Source:HGNC Symbol;Acc:HGNC:6356]	GO:0032991|GO:0005623|GO:0009987|GO:0008152|GO:0005488|GO:0003824|GO:0043229|GO:0071704|GO:0044237|GO:0005622|GO:0005515|GO:0043234|GO:0016740|GO:0005737|GO:0008092|GO:0019787|GO:0000151|GO:0019538|GO:0043412|GO:0004842|GO:0031461|GO:0003779|GO:0036211|GO:1990234|GO:0044267|GO:0005856|GO:0006464|GO:0031463|GO:0032446|GO:0016567	macromolecular complex|cell|cellular process|metabolic process|binding|catalytic activity|intracellular organelle|organic substance metabolic process|cellular metabolic process|intracellular|protein binding|protein complex|transferase activity|cytoplasm|cytoskeletal protein binding|ubiquitin-like protein transferase activity|ubiquitin ligase complex|protein metabolic process|macromolecule modific…	-	-	-	-	4:39045039-39126857	408	441	756	3452	3690	3665	3.07322105226592	3.01892563534528	5.13416452888877	23.2971280592491	22.8049024299976	25.8724087490428	3.74210373883332	23.9914797460965	-2.68060068416915	3.50623159731455e-30	7.81157000792751e-28	DOWN
ENSG00000165675	ENOX2	ecto-NOX disulfide-thiol exchanger 2 [Source:HGNC Symbol;Acc:HGNC:2259]	GO:0040007|GO:0005623|GO:0048511|GO:0016020|GO:0009987|GO:0005576|GO:0008152|GO:0005488|GO:0003824|GO:0036094|GO:0097159|GO:0016491|GO:0016049|GO:0009986|GO:0007624|GO:0071944|GO:0040008|GO:0005615|GO:0005622|GO:0005515|GO:0005886|GO:0009897|GO:0003676|GO:0005737|GO:0016667|GO:0000166|GO:0055114|GO:0005829|GO:0015036|GO:0015035	growth|cell|rhythmic process|membrane|cellular process|extracellular region|metabolic process|binding|catalytic activity|small molecule binding|organic cyclic compound binding|oxidoreductase activity|cell growth|cell surface|ultradian rhythm|cell periphery|regulation of growth|extracellular space|intracellular|protein binding|plasma membrane|external side of plasma membrane|nucleic acid binding|c…	-	-	-	-	X:130623369-130903317	29	20	32	450	520	291	0.188424057767992	0.118099204701147	0.187455765182428	2.61967685311793	2.77210059352459	1.77198029525394	0.164659675883856	2.38791924729882	-3.85819485303155	3.6799596540982e-30	8.13789003803315e-28	DOWN
ENSG00000196782	MAML3	mastermind like transcriptional coactivator 3 [Source:HGNC Symbol;Acc:HGNC:16272]	GO:0023052|GO:0005623|GO:0009987|GO:0008152|GO:0050896|GO:0000988|GO:0051716|GO:0050794|GO:0043229|GO:0006807|GO:0071704|GO:0044237|GO:0000989|GO:0043227|GO:0009893|GO:0009058|GO:0005622|GO:0019222|GO:0003712|GO:0006725|GO:1901360|GO:0034641|GO:0031325|GO:0046483|GO:0043231|GO:0006139|GO:0007154|GO:0007165|GO:0044249|GO:0031323|GO:0003713|GO:0010468|GO:0034645|GO:0007166|GO:0051252|GO:0010628|GO:…	signaling|cell|cellular process|metabolic process|response to stimulus|transcription factor activity, protein binding|cellular response to stimulus|regulation of cellular process|intracellular organelle|nitrogen compound metabolic process|organic substance metabolic process|cellular metabolic process|transcription factor activity, transcription factor binding|membrane-bounded organelle|positive r…	K06061	mastermind[-]	hsa04330	Notch signaling pathway - Homo sapiens (human)	4:139716753-140154184	17	10	15	246	230	323	0.152273483676492	0.0814072458896663	0.121139344785847	1.97431642339939	1.69036195148242	2.71153291041132	0.118273358117335	2.12540376176438	-4.16753989679284	4.06375555436097e-30	8.92054105293326e-28	DOWN
ENSG00000088538	DOCK3	dedicator of cytokinesis 3 [Source:HGNC Symbol;Acc:HGNC:2989]	GO:0023052|GO:0005623|GO:0009987|GO:0008152|GO:0050896|GO:0005488|GO:0051716|GO:0050794|GO:0009893|GO:0005622|GO:0005515|GO:0005085|GO:0019222|GO:0005737|GO:0019904|GO:0043085|GO:0007154|GO:0007165|GO:0050790|GO:0051345|GO:0017124|GO:0035556|GO:0043087|GO:0043547|GO:0007264	signaling|cell|cellular process|metabolic process|response to stimulus|binding|cellular response to stimulus|regulation of cellular process|positive regulation of metabolic process|intracellular|protein binding|guanyl-nucleotide exchange factor activity|regulation of metabolic process|cytoplasm|protein domain specific binding|positive regulation of catalytic activity|cell communication|signal tra…	-	-	-	-	3:50675241-51384198	18	27	31	314	385	567	0.145433511595188	0.198262430701627	0.225823670784837	2.27309497846095	2.55222095671648	4.29340288423108	0.189839871027217	3.03957293980284	-4.00101370853527	4.49352979759028e-30	9.79195902023797e-28	DOWN
ENSG00000115652	UXS1	UDP-glucuronate decarboxylase 1 [Source:HGNC Symbol;Acc:HGNC:17729]	GO:0005623|GO:0016020|GO:0009987|GO:0005576|GO:0008152|GO:0005488|GO:0003824|GO:0036094|GO:1903561|GO:0097159|GO:0043229|GO:0006807|GO:0016829|GO:0071704|GO:0043167|GO:0044237|GO:0016043|GO:0043227|GO:0048037|GO:0009058|GO:0031224|GO:0005622|GO:0005515|GO:0012505|GO:0031090|GO:0042802|GO:0016830|GO:0006725|GO:1901360|GO:0034641|GO:0043168|GO:0031982|GO:0046483|GO:0022607|GO:0043231|GO:0005737|GO:…	cell|membrane|cellular process|extracellular region|metabolic process|binding|catalytic activity|small molecule binding|extracellular vesicle|organic cyclic compound binding|intracellular organelle|nitrogen compound metabolic process|lyase activity|organic substance metabolic process|ion binding|cellular metabolic process|cellular component organization|membrane-bounded organelle|cofactor binding…	K08678	UDP-glucuronate decarboxylase[4.1.1.35]	hsa01100|hsa00500|hsa00520	Metabolic pathways - Homo sapiens (human)|Starch and sucrose metabolism - Homo sapiens (human)|Amino sugar and nucleotide sugar metabolism - Homo sapiens (human)	2:106093303-106194339	163	163	310	1570	1650	1407	1.08713313017316	0.988012508348689	1.86410165304085	9.38191631583105	9.02913456864888	8.7946209246668	1.3130824305209	9.06855726971558	-2.78791556230515	8.98522531575889e-30	1.94380374330917e-27	DOWN
ENSG00000137996	RTCA	RNA 3'-terminal phosphate cyclase [Source:HGNC Symbol;Acc:HGNC:17981]	GO:0005623|GO:0009987|GO:0008152|GO:0005488|GO:0003824|GO:0036094|GO:0097159|GO:0043229|GO:0006807|GO:0071704|GO:0043167|GO:0044237|GO:0043227|GO:0016874|GO:0005622|GO:0006725|GO:1901360|GO:0003676|GO:0034641|GO:0043168|GO:0001882|GO:0046483|GO:0043231|GO:0003963|GO:0006139|GO:0000166|GO:0003723|GO:0035639|GO:0001883|GO:0032549|GO:0031981|GO:0005654|GO:0010467|GO:0017076|GO:0016070|GO:0005634|GO:…	cell|cellular process|metabolic process|binding|catalytic activity|small molecule binding|organic cyclic compound binding|intracellular organelle|nitrogen compound metabolic process|organic substance metabolic process|ion binding|cellular metabolic process|membrane-bounded organelle|ligase activity|intracellular|cellular aromatic compound metabolic process|organic cyclic compound metabolic proces…	-	-	-	-	1:100266207-100292769	116	107	153	912	967	736	1.88415404539163	1.57951130817872	2.24059892910656	13.2724257247008	12.8870044710824	11.203775787666	1.90142142755897	12.4544019944831	-2.71150552255844	9.33192180215172e-30	2.00428196749236e-27	DOWN
ENSG00000157193	LRP8	LDL receptor related protein 8 [Source:HGNC Symbol;Acc:HGNC:6700]	GO:0032502|GO:0032991|GO:0004871|GO:0045202|GO:0023052|GO:0005623|GO:0016020|GO:0009987|GO:0005576|GO:0008152|GO:0050896|GO:0005488|GO:0051716|GO:0042995|GO:0004872|GO:0009892|GO:0048523|GO:0051606|GO:0044877|GO:0050794|GO:0060076|GO:0043229|GO:0006807|GO:0006950|GO:0071704|GO:0043167|GO:0009628|GO:0044237|GO:0038023|GO:0023051|GO:0044297|GO:0009653|GO:0016043|GO:0071944|GO:0009605|GO:0009893|GO:…	developmental process|macromolecular complex|signal transducer activity|synapse|signaling|cell|membrane|cellular process|extracellular region|metabolic process|response to stimulus|binding|cellular response to stimulus|cell projection|receptor activity|negative regulation of metabolic process|negative regulation of cellular process|detection of stimulus|macromolecular complex binding|regulation o…	-	-	-	-	1:53242364-53328070	280	335	457	2384	2835	1855	1.47324645036974	1.60192477098677	2.16794124936255	11.2388342216559	12.2387850277628	9.14724046742079	1.74770415690635	10.8749532389465	-2.63747629952593	1.07649661612811e-29	2.29555214127775e-27	DOWN
ENSG00000186472	PCLO	piccolo presynaptic cytomatrix protein [Source:HGNC Symbol;Acc:HGNC:13406]	GO:0032502|GO:0045202|GO:0023052|GO:0005623|GO:0016020|GO:0009987|GO:0005576|GO:0030054|GO:0050896|GO:0005488|GO:1903561|GO:0051716|GO:0048786|GO:0050794|GO:0060076|GO:0043229|GO:0016079|GO:0043167|GO:0051641|GO:0016043|GO:0043227|GO:0008289|GO:0071944|GO:0031224|GO:0005622|GO:0007269|GO:0005515|GO:0048856|GO:0060341|GO:0051640|GO:0006810|GO:0005938|GO:0007275|GO:0060627|GO:0043168|GO:0032940|GO:…	developmental process|synapse|signaling|cell|membrane|cellular process|extracellular region|cell junction|response to stimulus|binding|extracellular vesicle|cellular response to stimulus|presynaptic active zone|regulation of cellular process|excitatory synapse|intracellular organelle|synaptic vesicle exocytosis|ion binding|cellular localization|cellular component organization|membrane-bounded org…	K16882	protein piccolo[-]	hsa04911	Insulin secretion - Homo sapiens (human)	7:82754013-83162930	17	17	29	262	296	393	0.0420088629028211	0.0381804213101153	0.0646124064184392	0.580094543898071	0.600149374054319	0.910167395771588	0.0482672302104585	0.696803771241326	-3.85163648613528	1.66847877191871e-29	3.53267838701143e-27	DOWN
ENSG00000152217	SETBP1	SET binding protein 1 [Source:HGNC Symbol;Acc:HGNC:15573]	GO:0005623|GO:0005488|GO:0097159|GO:0043229|GO:0043227|GO:0005622|GO:0005515|GO:0003676|GO:0043231|GO:0003677|GO:0005634	cell|binding|organic cyclic compound binding|intracellular organelle|membrane-bounded organelle|intracellular|protein binding|nucleic acid binding|intracellular membrane-bounded organelle|DNA binding|nucleus	-	-	-	-	18:44680173-45068510	12	13	20	210	205	225	0.0723426807846325	0.0712259546348878	0.108706412130072	1.1342705147393	1.0139634375393	1.27119453402484	0.0840916825165308	1.13980949543448	-3.76068579530947	2.52591963813012e-29	5.3104792166716e-27	DOWN
ENSG00000163812	ZDHHC3	zinc finger, DHHC-type containing 3 [Source:HGNC Symbol;Acc:HGNC:18470]	GO:0005623|GO:0016020|GO:0009987|GO:0008152|GO:0005488|GO:0003824|GO:0043229|GO:0071704|GO:0043167|GO:0044237|GO:0051641|GO:0043227|GO:0009058|GO:0031224|GO:0005622|GO:0012505|GO:0016740|GO:0031090|GO:0006810|GO:0043231|GO:0043169|GO:0016746|GO:0005737|GO:0045184|GO:0008104|GO:0051649|GO:0016021|GO:0044249|GO:0019538|GO:0005794|GO:0034645|GO:0046872|GO:0043412|GO:0015031|GO:0036211|GO:0046907|GO:…	cell|membrane|cellular process|metabolic process|binding|catalytic activity|intracellular organelle|organic substance metabolic process|ion binding|cellular metabolic process|cellular localization|membrane-bounded organelle|biosynthetic process|intrinsic component of membrane|intracellular|endomembrane system|transferase activity|organelle membrane|transport|intracellular membrane-bounded organel…	-	-	-	-	3:44915257-44976185	279	292	437	1886	2043	1881	1.60412570798571	1.52579795229524	2.26532616962119	9.71569930660257	9.63764683787872	10.135669493138	1.79841660996738	9.82967187920643	-2.45041599398051	2.68957160756002e-29	5.61499795609068e-27	DOWN
ENSG00000229152	ANKRD10-IT1	ANKRD10 intronic transcript 1 [Source:HGNC Symbol;Acc:HGNC:39891]	-	-	-	-	-	-	13:110894639-110899172	5	3	9	135	133	150	0.442126181519093	0.241115413618848	0.717461367241941	10.6951582124606	9.6488704397871	12.4301638852062	0.466900987459961	10.924730845818	-4.54833728627773	3.57230410654508e-29	7.40608102755534e-27	DOWN
ENSG00000167522	ANKRD11	ankyrin repeat domain 11 [Source:HGNC Symbol;Acc:HGNC:21316]	GO:0032502|GO:0040007|GO:0005623|GO:0016020|GO:0005488|GO:0043229|GO:0009653|GO:0043227|GO:0071944|GO:0048589|GO:0005622|GO:0005515|GO:0005886|GO:0048856|GO:0007275|GO:0048513|GO:0060325|GO:0043231|GO:0005737|GO:0060322|GO:0009887|GO:0035264|GO:0042592|GO:0048871|GO:0010171|GO:0060323|GO:0060348|GO:0060324|GO:0048705|GO:0001894|GO:0009790|GO:0031981|GO:0005654|GO:0042476|GO:0001501|GO:0005634|GO:…	developmental process|growth|cell|membrane|binding|intracellular organelle|anatomical structure morphogenesis|membrane-bounded organelle|cell periphery|developmental growth|intracellular|protein binding|plasma membrane|anatomical structure development|multicellular organism development|animal organ development|face morphogenesis|intracellular membrane-bounded organelle|cytoplasm|head development|…	-	-	-	-	16:89267627-89490561	209	188	197	1082	1290	1148	0.642168812272171	0.524976665401141	0.54573781060554	2.97870620558429	3.25207402110189	3.30577821091456	0.570961096092951	3.17885281253358	-2.47704186595346	3.620427457325e-29	7.45408560765383e-27	DOWN
ENSG00000196562	SULF2	sulfatase 2 [Source:HGNC Symbol;Acc:HGNC:20392]	GO:0032502|GO:0023052|GO:0005623|GO:0016020|GO:0009987|GO:0005576|GO:0008152|GO:0050896|GO:0005488|GO:0003824|GO:0051716|GO:0048523|GO:0008283|GO:0050794|GO:0043229|GO:0051050|GO:0006950|GO:0071704|GO:0043167|GO:0009986|GO:0044237|GO:0051641|GO:0023051|GO:0009653|GO:0016043|GO:0043227|GO:0071944|GO:0023057|GO:0016787|GO:0005615|GO:0050793|GO:0005622|GO:1903829|GO:0005886|GO:0012505|GO:0048856|GO:…	developmental process|signaling|cell|membrane|cellular process|extracellular region|metabolic process|response to stimulus|binding|catalytic activity|cellular response to stimulus|negative regulation of cellular process|cell proliferation|regulation of cellular process|intracellular organelle|positive regulation of transport|response to stress|organic substance metabolic process|ion binding|cell …	-	-	-	-	20:47656348-47786616	551	653	999	4320	4529	5290	3.21266199806575	3.46024057717526	5.25161874464641	22.5680885459109	21.6662419003516	28.9066597016468	3.97484043996247	24.3803300493031	-2.61674880332462	4.14448722462645e-29	8.47462476739713e-27	DOWN
ENSG00000158019	BRE	brain and reproductive organ-expressed (TNFRSF1A modulator) [Source:HGNC Symbol;Acc:HGNC:1106]	GO:0032991|GO:0023052|GO:0005623|GO:0009987|GO:0008152|GO:0050896|GO:0005488|GO:0051716|GO:0033218|GO:0050794|GO:0043229|GO:0006807|GO:0006950|GO:0071704|GO:0009628|GO:0044237|GO:0016043|GO:0043227|GO:0009893|GO:0005622|GO:0005515|GO:0043234|GO:0019222|GO:0007049|GO:0006281|GO:0032182|GO:0042277|GO:0006725|GO:0009314|GO:0022402|GO:1901360|GO:2001022|GO:0005102|GO:0034641|GO:0031325|GO:0046483|GO:…	macromolecular complex|signaling|cell|cellular process|metabolic process|response to stimulus|binding|cellular response to stimulus|amide binding|regulation of cellular process|intracellular organelle|nitrogen compound metabolic process|response to stress|organic substance metabolic process|response to abiotic stimulus|cellular metabolic process|cellular component organization|membrane-bounded or…	-	-	-	-	2:27889941-28338901	101	79	86	692	771	640	1.56333791969007	1.11131888159833	1.2001704540503	9.59695301642288	9.79156502837853	9.28407796822103	1.2916090851129	9.55753200434081	-2.8874686321309	4.48782412685875e-29	9.11425180158102e-27	DOWN
ENSG00000112893	MAN2A1	mannosidase, alpha, class 2A, member 1 [Source:HGNC Symbol;Acc:HGNC:6824]	GO:0032502|GO:0005623|GO:0016020|GO:0009987|GO:0005576|GO:0008152|GO:0005488|GO:0003824|GO:1903561|GO:0050794|GO:0043229|GO:0071704|GO:0043167|GO:0044237|GO:0009653|GO:0016043|GO:0030246|GO:0043227|GO:0016787|GO:0009058|GO:0031224|GO:0050793|GO:0005622|GO:0012505|GO:0048856|GO:0031090|GO:0006486|GO:0007585|GO:0048286|GO:0045595|GO:0060041|GO:0009888|GO:0048468|GO:0035295|GO:0007275|GO:0030324|GO:…	developmental process|cell|membrane|cellular process|extracellular region|metabolic process|binding|catalytic activity|extracellular vesicle|regulation of cellular process|intracellular organelle|organic substance metabolic process|ion binding|cellular metabolic process|anatomical structure morphogenesis|cellular component organization|carbohydrate binding|membrane-bounded organelle|hydrolase act…	K01231	alpha-mannosidase II[3.2.1.114]	hsa01100|hsa00510	Metabolic pathways - Homo sapiens (human)|N-Glycan biosynthesis - Homo sapiens (human)	5:109689366-109869625	149	157	290	1249	1476	1520	0.788611884503803	0.755191683581876	1.38385094205543	5.9229348297895	6.40960409551685	7.53961507463176	0.975884836713703	6.6240513333127	-2.76293104128557	5.72644687884869e-29	1.15511719676452e-26	DOWN
ENSG00000060762	MPC1	mitochondrial pyruvate carrier 1 [Source:HGNC Symbol;Acc:HGNC:21606]	GO:0005215|GO:0005623|GO:0016020|GO:0009987|GO:0008152|GO:0022857|GO:0043229|GO:0006807|GO:0071704|GO:0044237|GO:0051641|GO:0043227|GO:0009058|GO:0031224|GO:0005622|GO:0031090|GO:0006725|GO:0019866|GO:0006810|GO:1901360|GO:0006082|GO:0034641|GO:0044281|GO:0019637|GO:0046483|GO:0043231|GO:0005737|GO:0031966|GO:0051186|GO:0022891|GO:0006139|GO:0055086|GO:0055085|GO:0051649|GO:0016021|GO:0044249|GO:…	transporter activity|cell|membrane|cellular process|metabolic process|transmembrane transporter activity|intracellular organelle|nitrogen compound metabolic process|organic substance metabolic process|cellular metabolic process|cellular localization|membrane-bounded organelle|biosynthetic process|intrinsic component of membrane|intracellular|organelle membrane|cellular aromatic compound metabolic…	-	-	-	-	6:166364919-166383013	9	12	7	164	221	160	0.216837601160741	0.262754640650148	0.152048021049089	3.54023815955745	4.36868248228652	3.61275854178901	0.210546754286659	3.84055972787766	-4.18910404569048	7.10845430986984e-29	1.42426708031446e-26	DOWN
ENSG00000112249	ASCC3	activating signal cointegrator 1 complex subunit 3 [Source:HGNC Symbol;Acc:HGNC:18697]	GO:0005623|GO:0016020|GO:0009987|GO:0008152|GO:0050896|GO:0005488|GO:0003824|GO:0036094|GO:0051716|GO:0097159|GO:0008283|GO:0050794|GO:0043229|GO:0006807|GO:0006950|GO:0071704|GO:0043167|GO:0044237|GO:0016043|GO:0043227|GO:0016787|GO:0009058|GO:0005622|GO:0005515|GO:0012505|GO:0019222|GO:0006281|GO:0006725|GO:1901360|GO:0003676|GO:0034641|GO:0043168|GO:0001882|GO:0046483|GO:0033554|GO:0016817|GO:…	cell|membrane|cellular process|metabolic process|response to stimulus|binding|catalytic activity|small molecule binding|cellular response to stimulus|organic cyclic compound binding|cell proliferation|regulation of cellular process|intracellular organelle|nitrogen compound metabolic process|response to stress|organic substance metabolic process|ion binding|cellular metabolic process|cellular comp…	-	-	-	-	6:100508194-100881372	237	278	338	1536	1678	1430	1.15490606362823	1.23118420900946	1.48501292284784	6.70637362739624	6.70901585500583	6.53076145087867	1.29036773182851	6.64871697776025	-2.36529369977386	7.96390059162802e-29	1.58502858841642e-26	DOWN
ENSG00000182446	NPLOC4	NPL4 homolog, ubiquitin recognition factor [Source:HGNC Symbol;Acc:HGNC:18261]	GO:0032991|GO:0005623|GO:0016020|GO:0009987|GO:0008152|GO:0050896|GO:0005488|GO:0051716|GO:0043229|GO:0006807|GO:0006950|GO:0042175|GO:0071704|GO:0009056|GO:0043167|GO:0044237|GO:0051641|GO:0016043|GO:0043227|GO:0009058|GO:0005622|GO:0005789|GO:0005515|GO:0043234|GO:0012505|GO:0031090|GO:0006281|GO:0032182|GO:0006725|GO:0006810|GO:1901360|GO:0034641|GO:0046483|GO:0033554|GO:0043231|GO:0043169|GO:…	macromolecular complex|cell|membrane|cellular process|metabolic process|response to stimulus|binding|cellular response to stimulus|intracellular organelle|nitrogen compound metabolic process|response to stress|nuclear outer membrane-endoplasmic reticulum membrane network|organic substance metabolic process|catabolic process|ion binding|cellular metabolic process|cellular localization|cellular com…	K14015	nuclear protein localization protein 4 homolog[-]	hsa04141	Protein processing in endoplasmic reticulum - Homo sapiens (human)	17:81556887-81648465	601	839	808	4135	4242	3694	2.82514792861774	3.58433929547534	3.42446378563728	17.4156704728273	16.3608391457751	16.2739426321415	3.27798366991012	16.6834840835813	-2.34754003201895	9.66452545347938e-29	1.91075988667664e-26	DOWN
ENSG00000143499	SMYD2	SET and MYND domain containing 2 [Source:HGNC Symbol;Acc:HGNC:20982]	GO:0032502|GO:0023052|GO:0005623|GO:0009987|GO:0008152|GO:0050896|GO:0005488|GO:0003824|GO:0051716|GO:0032259|GO:0009892|GO:0048523|GO:0044877|GO:0008283|GO:0050794|GO:0043229|GO:0006807|GO:0006950|GO:0071704|GO:0043167|GO:0044237|GO:0023051|GO:0016043|GO:0043227|GO:0009058|GO:0005622|GO:0005515|GO:0016740|GO:0048856|GO:0019222|GO:0007507|GO:0042127|GO:0006725|GO:1901360|GO:0007275|GO:0016570|GO:…	developmental process|signaling|cell|cellular process|metabolic process|response to stimulus|binding|catalytic activity|cellular response to stimulus|methylation|negative regulation of metabolic process|negative regulation of cellular process|macromolecular complex binding|cell proliferation|regulation of cellular process|intracellular organelle|nitrogen compound metabolic process|response to str…	-	-	-	-	1:214281102-214337131	120	155	199	1220	1171	856	0.908727665075815	1.06675540594301	1.35869093028093	8.27770167365855	7.27574009421533	6.07512260305291	1.11139133376659	7.2095214569756	-2.69753660572873	1.02753971835708e-28	2.01816912841001e-26	DOWN
ENSG00000033170	FUT8	fucosyltransferase 8 (alpha (1,6) fucosyltransferase) [Source:HGNC Symbol;Acc:HGNC:4019]	GO:0040011|GO:0032502|GO:0023052|GO:0005623|GO:0016020|GO:0009987|GO:0005576|GO:0008152|GO:0050896|GO:0005488|GO:0003824|GO:1903561|GO:0051716|GO:0050794|GO:0043229|GO:0006807|GO:0006950|GO:0071704|GO:0009056|GO:0044237|GO:0048870|GO:0043227|GO:0009058|GO:0031224|GO:0005622|GO:0005515|GO:0012505|GO:0016740|GO:0048856|GO:0031090|GO:0019222|GO:0006486|GO:0007585|GO:0006725|GO:1901360|GO:0007275|GO:…	locomotion|developmental process|signaling|cell|membrane|cellular process|extracellular region|metabolic process|response to stimulus|binding|catalytic activity|extracellular vesicle|cellular response to stimulus|regulation of cellular process|intracellular organelle|nitrogen compound metabolic process|response to stress|organic substance metabolic process|catabolic process|cellular metabolic pro…	K00717	glycoprotein 6-alpha-L-fucosyltransferase[2.4.1.68]	hsa01100|hsa05202|hsa00510|hsa00533	Metabolic pathways - Homo sapiens (human)|Transcriptional misregulation in cancer - Homo sapiens (human)|N-Glycan biosynthesis - Homo sapiens (human)|Glycosaminoglycan biosynthesis - keratan sulfate - Homo sapiens (human)	14:65410592-65744121	282	350	483	2333	2566	1893	1.52017927180819	1.7147199914399	2.34751040301361	11.2682944650443	11.3493339254327	9.56368245963725	1.86080322208723	10.7271036167048	-2.52726318708021	1.04111786104473e-28	2.03147272049865e-26	DOWN
ENSG00000092621	PHGDH	phosphoglycerate dehydrogenase [Source:HGNC Symbol;Acc:HGNC:8923]	GO:0032502|GO:0009055|GO:0005623|GO:0009987|GO:0005576|GO:0008152|GO:0005488|GO:0003824|GO:0036094|GO:1903561|GO:0097159|GO:0016491|GO:0006807|GO:0043209|GO:0071704|GO:0044237|GO:0016043|GO:0043227|GO:0048037|GO:0009058|GO:0005622|GO:0048856|GO:0019222|GO:0007049|GO:0009888|GO:0048468|GO:0022402|GO:0035295|GO:0006082|GO:0007275|GO:0048513|GO:0034641|GO:0044281|GO:0031982|GO:0007420|GO:0016614|GO:…	developmental process|electron carrier activity|cell|cellular process|extracellular region|metabolic process|binding|catalytic activity|small molecule binding|extracellular vesicle|organic cyclic compound binding|oxidoreductase activity|nitrogen compound metabolic process|myelin sheath|organic substance metabolic process|cellular metabolic process|cellular component organization|membrane-bounded …	K00058	D-3-phosphoglycerate dehydrogenase[1.1.1.95]	hsa01100|hsa01200|hsa01230|hsa00260	Metabolic pathways - Homo sapiens (human)|Carbon metabolism - Homo sapiens (human)|Biosynthesis of amino acids - Homo sapiens (human)|Glycine, serine and threonine metabolism - Homo sapiens (human)	1:119659798-119744215	543	637	1047	4708	5101	4381	5.31480290521647	5.66639571731356	9.23950717552771	41.2878078751469	40.9648145927048	40.1873955527523	6.74023526601925	40.8133393402013	-2.59816990221431	1.45305106608017e-28	2.81684328095828e-26	DOWN
ENSG00000187720	THSD4	thrombospondin type 1 domain containing 4 [Source:HGNC Symbol;Acc:HGNC:25835]	GO:0031012|GO:0009987|GO:0005576|GO:0008152|GO:0005488|GO:0003824|GO:1903561|GO:0043205|GO:0005578|GO:0071704|GO:0016043|GO:0043227|GO:0016787|GO:0005515|GO:0043062|GO:0031982|GO:0022607|GO:0008233|GO:0001527|GO:0070062|GO:0019538|GO:0006508|GO:0085029|GO:0030198|GO:0008237|GO:0048251|GO:0004175|GO:0004222	extracellular matrix|cellular process|extracellular region|metabolic process|binding|catalytic activity|extracellular vesicle|fibril|proteinaceous extracellular matrix|organic substance metabolic process|cellular component organization|membrane-bounded organelle|hydrolase activity|protein binding|extracellular structure organization|vesicle|cellular component assembly|peptidase activity|microfibr…	-	-	-	-	15:71096952-71783383	86	108	101	599	731	790	0.282041423215624	0.321898494345566	0.298642328377937	1.7601131441587	1.96698554125122	2.42812818889075	0.300860748646376	2.05174229143356	-2.76968172800128	1.80272538648385e-28	3.47216539923155e-26	DOWN
ENSG00000174010	KLHL15	kelch like family member 15 [Source:HGNC Symbol;Acc:HGNC:29347]	GO:0032991|GO:0005623|GO:0009987|GO:0008152|GO:0005488|GO:0003824|GO:0071704|GO:0009056|GO:0044237|GO:0005622|GO:0005515|GO:0043234|GO:0016740|GO:0019787|GO:0000151|GO:0019538|GO:0043412|GO:0030163|GO:0004842|GO:0031461|GO:0044265|GO:0036211|GO:1990234|GO:0006508|GO:0044267|GO:0044257|GO:0051603|GO:0006464|GO:0031463|GO:0019941|GO:0032446|GO:0006511|GO:0042787|GO:0016567	macromolecular complex|cell|cellular process|metabolic process|binding|catalytic activity|organic substance metabolic process|catabolic process|cellular metabolic process|intracellular|protein binding|protein complex|transferase activity|ubiquitin-like protein transferase activity|ubiquitin ligase complex|protein metabolic process|macromolecule modification|protein catabolic process|ubiquitin-pro…	-	-	-	-	X:23983720-24027186	952	1042	1277	206	290	223	10.7368409105949	10.6803937525042	12.9850876636895	2.08163373876333	2.68352532379553	2.35707185184018	11.4674407755962	2.37407697146635	2.27210484115076	2.08151842471212e-28	3.9834391699587e-26	UP
ENSG00000129636	ITFG1	integrin alpha FG-GAP repeat containing 1 [Source:HGNC Symbol;Acc:HGNC:30697]	GO:0016020|GO:0005576|GO:0005488|GO:1903561|GO:0043227|GO:0031224|GO:0005515|GO:0031982|GO:0070062|GO:0016021	membrane|extracellular region|binding|extracellular vesicle|membrane-bounded organelle|intrinsic component of membrane|protein binding|vesicle|extracellular exosome|integral component of membrane	-	-	-	-	16:47154387-47464149	240	283	354	1507	1563	1682	1.76126675370333	1.88747140917466	2.34223774993806	9.90888130602672	9.41110601983213	11.5682805849831	1.99699197093868	10.296089303614	-2.36619603456997	2.43655495089869e-28	4.63317907669615e-26	DOWN
ENSG00000161040	FBXL13	F-box and leucine-rich repeat protein 13 [Source:HGNC Symbol;Acc:HGNC:21658]	GO:0005488|GO:0005515	binding|protein binding	-	-	-	-	7:102813230-103074843	55	79	72	587	649	462	0.597437287242218	0.779902839205215	0.705142236955758	5.71303903179931	5.78420772797043	4.7033004892165	0.694160787801064	5.40018241632875	-2.95966636514802	2.87872556359833e-28	5.43933373263699e-26	DOWN
ENSG00000100580	TMED8	transmembrane p24 trafficking protein family member 8 [Source:HGNC Symbol;Acc:HGNC:18633]	GO:0016020|GO:0031224|GO:0006810|GO:0016021	membrane|intrinsic component of membrane|transport|integral component of membrane	-	-	-	-	14:77335021-77377109	423	431	779	3452	3827	3341	3.84400330645878	3.55959116402066	6.38255407406757	28.1067997950165	28.5344388154647	28.454324114416	4.59538284818234	28.3651875749657	-2.6258644396739	2.92468258473848e-28	5.49141345187311e-26	DOWN
ENSG00000162695	SLC30A7	solute carrier family 30 (zinc transporter), member 7 [Source:HGNC Symbol;Acc:HGNC:19306]	GO:0005215|GO:0005623|GO:0016020|GO:0009987|GO:0005576|GO:0008152|GO:0050896|GO:1903561|GO:0022857|GO:0050794|GO:0043229|GO:0071704|GO:0044237|GO:0043227|GO:0031224|GO:0005622|GO:0012505|GO:0006810|GO:0031982|GO:0043231|GO:0005737|GO:0042592|GO:0019725|GO:0022891|GO:0055085|GO:0070062|GO:2000021|GO:0061088|GO:0051238|GO:0016021|GO:0010035|GO:0019538|GO:0005794|GO:0031410|GO:0048878|GO:0010038|GO:…	transporter activity|cell|membrane|cellular process|extracellular region|metabolic process|response to stimulus|extracellular vesicle|transmembrane transporter activity|regulation of cellular process|intracellular organelle|organic substance metabolic process|cellular metabolic process|membrane-bounded organelle|intrinsic component of membrane|intracellular|endomembrane system|transport|vesicle|i…	-	-	-	-	1:100896076-100981753	99	95	124	671	722	662	0.81828942581659	0.713639182305383	0.924080182581358	4.96928130864864	4.89642142748121	5.12814486405477	0.81866959690111	4.99794920006154	-2.60998301393849	3.4352758189764e-28	6.40979526873259e-26	DOWN
ENSG00000142178	SIK1	salt inducible kinase 1 [Source:HGNC Symbol;Acc:HGNC:11142]	GO:0032502|GO:0023052|GO:0005623|GO:0048511|GO:0009987|GO:0008152|GO:0050896|GO:0005488|GO:0003824|GO:0036094|GO:0042752|GO:0051716|GO:0097159|GO:0009892|GO:0048523|GO:0050794|GO:0043229|GO:0006807|GO:0007623|GO:0071704|GO:0043167|GO:0009628|GO:0044237|GO:0043227|GO:0009605|GO:0009058|GO:0050793|GO:0005622|GO:0005515|GO:0016740|GO:0048856|GO:0019222|GO:0007507|GO:0044262|GO:0051726|GO:0007049|GO:…	developmental process|signaling|cell|rhythmic process|cellular process|metabolic process|response to stimulus|binding|catalytic activity|small molecule binding|regulation of circadian rhythm|cellular response to stimulus|organic cyclic compound binding|negative regulation of metabolic process|negative regulation of cellular process|regulation of cellular process|intracellular organelle|nitrogen c…	K19008	serine/threonine-protein kinase SIK1[2.7.11.1]	hsa04922	Glucagon signaling pathway - Homo sapiens (human)	21:43414515-43427128	930	952	1240	208	256	242	12.8940144150221	11.9956041608369	15.5003361969735	2.58384329963491	2.91215070819513	3.14449144789679	13.4633182576108	2.88016181857561	2.22481225462744	4.19733561555668e-28	7.78305946998939e-26	UP
ENSG00000198589	LRBA	LPS-responsive vesicle trafficking, beach and anchor containing [Source:HGNC Symbol;Acc:HGNC:1742]	GO:0005623|GO:0016020|GO:0005488|GO:0043229|GO:0043227|GO:0071944|GO:0031224|GO:0005622|GO:0005515|GO:0005886|GO:0012505|GO:0043231|GO:0005737|GO:0005783|GO:0016021|GO:0005794|GO:0005773|GO:0000323|GO:0005764	cell|membrane|binding|intracellular organelle|membrane-bounded organelle|cell periphery|intrinsic component of membrane|intracellular|protein binding|plasma membrane|endomembrane system|intracellular membrane-bounded organelle|cytoplasm|endoplasmic reticulum|integral component of membrane|Golgi apparatus|vacuole|lytic vacuole|lysosome	-	-	-	-	4:150264531-151015727	138	194	360	1865	2046	2237	0.443794122271734	0.567000209280755	1.04380332713372	5.37376262609083	5.3985315788246	6.74212715184858	0.684865886228736	5.83814045225467	-3.09161551390879	4.76064385377519e-28	8.77310256855583e-26	DOWN
ENSG00000170017	ALCAM	activated leukocyte cell adhesion molecule [Source:HGNC Symbol;Acc:HGNC:400]	GO:0040011|GO:0032502|GO:0040007|GO:0032991|GO:0023052|GO:0005623|GO:0016020|GO:0009987|GO:0005576|GO:0030054|GO:0050896|GO:0005488|GO:1903561|GO:0051716|GO:0042995|GO:0030055|GO:0050794|GO:0016049|GO:0009986|GO:0044297|GO:0009653|GO:0016043|GO:0007155|GO:0043227|GO:0071944|GO:0009605|GO:0031224|GO:0048589|GO:0005515|GO:0005886|GO:0043234|GO:0048856|GO:0006935|GO:0009897|GO:0048468|GO:0043025|GO:…	locomotion|developmental process|growth|macromolecular complex|signaling|cell|membrane|cellular process|extracellular region|cell junction|response to stimulus|binding|extracellular vesicle|cellular response to stimulus|cell projection|cell-substrate junction|regulation of cellular process|cell growth|cell surface|cell body|anatomical structure morphogenesis|cellular component organization|cell a…	K06547	activated leukocyte cell adhesion molecule[-]	hsa04514	Cell adhesion molecules (CAMs) - Homo sapiens (human)	3:105366909-105576900	391	416	1023	6125	7031	8345	2.20120296070323	2.12841850491115	5.19245882289038	30.8949152441305	32.4764289069333	44.0289696916994	3.17402676283492	35.8001046142544	-3.49557760541881	5.10674303762332e-28	9.35317218682249e-26	DOWN
ENSG00000111880	RNGTT	RNA guanylyltransferase and 5'-phosphatase [Source:HGNC Symbol;Acc:HGNC:10073]	GO:0005623|GO:0009987|GO:0008152|GO:0005488|GO:0003824|GO:0036094|GO:0097159|GO:0043229|GO:0006807|GO:0071704|GO:0043167|GO:0044237|GO:0043227|GO:0016787|GO:0009058|GO:0005622|GO:0016740|GO:0016032|GO:0006725|GO:1901360|GO:0034641|GO:0043168|GO:0016788|GO:0001882|GO:0016772|GO:0046483|GO:0016817|GO:0043231|GO:0006139|GO:0000166|GO:0044249|GO:0019538|GO:0034645|GO:0035639|GO:0043412|GO:0001883|GO:…	cell|cellular process|metabolic process|binding|catalytic activity|small molecule binding|organic cyclic compound binding|intracellular organelle|nitrogen compound metabolic process|organic substance metabolic process|ion binding|cellular metabolic process|membrane-bounded organelle|hydrolase activity|biosynthetic process|intracellular|transferase activity|viral process|cellular aromatic compound…	K13917	mRNA-capping enzyme [EC:<a href=/dbget-bin/www_bget?ec:2.7.7.50>2.7.7.50</a> 3.6.1.-][-]	hsa03015	mRNA surveillance pathway - Homo sapiens (human)	6:88610272-88963721	60	75	80	578	613	455	0.767766382007344	0.872210217183083	0.922957789983648	6.62679351677308	6.43585645316383	5.45655246949773	0.854311463058025	6.17306747981155	-2.8531535164628	7.20969645062655e-28	1.31242852339637e-25	DOWN
ENSG00000112685	EXOC2	exocyst complex component 2 [Source:HGNC Symbol;Acc:HGNC:24968]	GO:0040011|GO:0032991|GO:0005623|GO:0016020|GO:0009987|GO:0008152|GO:0005488|GO:0040012|GO:0043229|GO:0071704|GO:0044237|GO:0051641|GO:0016043|GO:0043227|GO:0071944|GO:0005622|GO:0005515|GO:0005886|GO:0043234|GO:0047485|GO:0006810|GO:0000145|GO:0005938|GO:0032940|GO:0022607|GO:0043231|GO:0019899|GO:0005737|GO:0022406|GO:0045184|GO:0008104|GO:0061024|GO:0051649|GO:2000535|GO:0019538|GO:0006996|GO:…	locomotion|macromolecular complex|cell|membrane|cellular process|metabolic process|binding|regulation of locomotion|intracellular organelle|organic substance metabolic process|cellular metabolic process|cellular localization|cellular component organization|membrane-bounded organelle|cell periphery|intracellular|protein binding|plasma membrane|protein complex|protein N-terminus binding|transport|e…	K17637	exocyst complex component 2[-]	hsa04014	Ras signaling pathway - Homo sapiens (human)	6:485133-693111	126	157	242	1067	1203	1043	1.75691434992355	1.98957950937745	3.04235917466632	13.3303949408565	13.763039188622	13.6299440152295	2.26295101132244	13.5744593815693	-2.58461748379427	8.64451780088451e-28	1.56408142077337e-25	DOWN
ENSG00000197565	COL4A6	collagen, type IV, alpha 6 [Source:HGNC Symbol;Acc:HGNC:2208]	GO:0031012|GO:0032991|GO:0005198|GO:0005623|GO:0009987|GO:0005576|GO:0008152|GO:0050896|GO:0005604|GO:0051716|GO:0005201|GO:0043229|GO:0005578|GO:0071704|GO:0009056|GO:0016043|GO:0007155|GO:0043227|GO:0005622|GO:0043234|GO:0012505|GO:0005587|GO:0043062|GO:0043231|GO:0010243|GO:0005737|GO:0044236|GO:0005783|GO:0005581|GO:0010033|GO:0030574|GO:0044259|GO:0022617|GO:0071417|GO:0043200|GO:0005788|GO:…	extracellular matrix|macromolecular complex|structural molecule activity|cell|cellular process|extracellular region|metabolic process|response to stimulus|basement membrane|cellular response to stimulus|extracellular matrix structural constituent|intracellular organelle|proteinaceous extracellular matrix|organic substance metabolic process|catabolic process|cellular component organization|cell ad…	K06237	collagen, type IV, alpha[-]	hsa05200|hsa04151|hsa04510|hsa04933|hsa05146|hsa04974|hsa05222|hsa04512	Pathways in cancer - Homo sapiens (human)|PI3K-Akt signaling pathway - Homo sapiens (human)|Focal adhesion - Homo sapiens (human)|AGE-RAGE signaling pathway in diabetic complications - Homo sapiens (human)|Amoebiasis - Homo sapiens (human)|Protein digestion and absorption - Homo sapiens (human)|Small cell lung cancer - Homo sapiens (human)|ECM-receptor interaction - Homo sapiens (human)	X:108155607-108439497	30	16	49	457	470	379	0.164310735531851	0.0796435798114682	0.241968596616984	2.24266789075004	2.11211136901372	1.94544876127938	0.161974303986768	2.10007600701438	-3.69660468000075	1.23538721904562e-27	2.22176205044506e-25	DOWN
ENSG00000151150	ANK3	ankyrin 3, node of Ranvier (ankyrin G) [Source:HGNC Symbol;Acc:HGNC:494]	GO:0040011|GO:0032502|GO:0045202|GO:0005198|GO:0023052|GO:0005623|GO:0016020|GO:0009987|GO:0008152|GO:0030054|GO:0050896|GO:0005488|GO:0060090|GO:0005200|GO:0051716|GO:0042995|GO:0045178|GO:0045760|GO:0048523|GO:0098900|GO:0050794|GO:0043229|GO:0051050|GO:0071704|GO:0009986|GO:0051051|GO:0051641|GO:0005911|GO:0009653|GO:0016043|GO:0043227|GO:0071944|GO:0009605|GO:0009893|GO:0005622|GO:0005515|GO:…	locomotion|developmental process|synapse|structural molecule activity|signaling|cell|membrane|cellular process|metabolic process|cell junction|response to stimulus|binding|binding, bridging|structural constituent of cytoskeleton|cellular response to stimulus|cell projection|basal part of cell|positive regulation of action potential|negative regulation of cellular process|regulation of action pote…	K10380	ankyrin[-]	hsa05205	Proteoglycans in cancer - Homo sapiens (human)	10:60026298-60733490	49	52	112	704	771	1158	0.0854353028551228	0.0823993026401679	0.176064618648526	1.09979407237699	1.10296899629504	1.89224929608584	0.114633074714606	1.36500412158596	-3.57381004186499	1.52375212776445e-27	2.72395784564551e-25	DOWN
ENSG00000104946	TBC1D17	TBC1 domain family member 17 [Source:HGNC Symbol;Acc:HGNC:25699]	GO:0005623|GO:0009987|GO:0008152|GO:0005488|GO:0043229|GO:0051641|GO:0006914|GO:0043227|GO:0009893|GO:0030234|GO:0005622|GO:0005515|GO:0019222|GO:0006810|GO:0008047|GO:0031982|GO:0043231|GO:0005737|GO:0045184|GO:0043085|GO:0008104|GO:0051649|GO:0050790|GO:0016192|GO:0005829|GO:0005096|GO:0031410|GO:0051345|GO:0030695|GO:0015031|GO:0005773|GO:0046907|GO:0042147|GO:0043087|GO:0016482|GO:0043547|GO:…	cell|cellular process|metabolic process|binding|intracellular organelle|cellular localization|autophagy|membrane-bounded organelle|positive regulation of metabolic process|enzyme regulator activity|intracellular|protein binding|regulation of metabolic process|transport|enzyme activator activity|vesicle|intracellular membrane-bounded organelle|cytoplasm|establishment of protein localization|positi…	-	-	-	-	19:49877425-49888749	144	160	212	882	1008	1012	1.43063158583961	1.44465847368695	1.89896253954137	7.85113097908412	8.2166363227867	9.42269182802648	1.59141753302264	8.49681970996577	-2.41661055463585	1.97563517418791e-27	3.51075074346464e-25	DOWN
ENSG00000081377	CDC14B	cell division cycle 14B [Source:HGNC Symbol;Acc:HGNC:1719]	GO:0005623|GO:0016020|GO:0009987|GO:0008152|GO:0050896|GO:0005488|GO:0003824|GO:0051716|GO:0050794|GO:0043229|GO:0006807|GO:0006950|GO:0071704|GO:0044237|GO:0043227|GO:0009893|GO:0016787|GO:0031224|GO:0005622|GO:0005515|GO:0012505|GO:0031090|GO:0019222|GO:0007049|GO:0006281|GO:0006725|GO:0022402|GO:1901360|GO:0034641|GO:0016788|GO:0031325|GO:0046483|GO:0033554|GO:0043231|GO:0005737|GO:0005635|GO:…	cell|membrane|cellular process|metabolic process|response to stimulus|binding|catalytic activity|cellular response to stimulus|regulation of cellular process|intracellular organelle|nitrogen compound metabolic process|response to stress|organic substance metabolic process|cellular metabolic process|membrane-bounded organelle|positive regulation of metabolic process|hydrolase activity|intrinsic co…	K06639	cell division cycle 14[3.1.3.48]	hsa04110	Cell cycle - Homo sapiens (human)	9:96490241-96619830	96	60	116	787	707	888	0.374373082737104	0.212648884985069	0.407853453142817	2.74982258498041	2.26214096095223	3.24544606396195	0.33162514028833	2.75246986996486	-3.05310148547584	2.59322542851679e-27	4.58095573626866e-25	DOWN
ENSG00000164171	ITGA2	integrin subunit alpha 2 [Source:HGNC Symbol;Acc:HGNC:6137]	GO:0040011|GO:0032502|GO:0032991|GO:0004871|GO:0000003|GO:0002376|GO:0007610|GO:0023052|GO:0005623|GO:0016020|GO:0009987|GO:0022414|GO:0008152|GO:0030054|GO:0050896|GO:0005488|GO:0051716|GO:0042995|GO:0004872|GO:0014823|GO:0045178|GO:0050840|GO:0030055|GO:0051606|GO:0044877|GO:0008283|GO:0050794|GO:0040012|GO:0043229|GO:0006807|GO:0051050|GO:0006950|GO:0048520|GO:0071704|GO:0050900|GO:0043167|GO:…	locomotion|developmental process|macromolecular complex|signal transducer activity|reproduction|immune system process|behavior|signaling|cell|membrane|cellular process|reproductive process|metabolic process|cell junction|response to stimulus|binding|cellular response to stimulus|cell projection|receptor activity|response to activity|basal part of cell|extracellular matrix binding|cell-substrate j…	K06481	integrin alpha 2[-]	hsa05200|hsa04151|hsa04810|hsa05205|hsa04510|hsa04145|hsa04611|hsa05414|hsa04640|hsa05222|hsa05410|hsa04512|hsa05412	Pathways in cancer - Homo sapiens (human)|PI3K-Akt signaling pathway - Homo sapiens (human)|Regulation of actin cytoskeleton - Homo sapiens (human)|Proteoglycans in cancer - Homo sapiens (human)|Focal adhesion - Homo sapiens (human)|Phagosome - Homo sapiens (human)|Platelet activation - Homo sapiens (human)|Dilated cardiomyopathy - Homo sapiens (human)|Hematopoietic cell lineage - Homo sapiens (h…	5:52989326-53094779	361	376	840	4017	4961	4731	2.82134303291275	2.67065367705733	5.91892188286497	28.128640497221	31.8116617479399	34.6522162997137	3.80363953094502	31.5308395149582	-3.05131114829186	2.62665476991174e-27	4.61271479417325e-25	DOWN
ENSG00000116127	ALMS1	ALMS1, centrosome and basal body associated protein [Source:HGNC Symbol;Acc:HGNC:428]	GO:0032502|GO:0040007|GO:0000003|GO:0023052|GO:0005623|GO:0009987|GO:0022414|GO:0008152|GO:0050896|GO:0005488|GO:0051716|GO:0042995|GO:0048523|GO:0008283|GO:0050794|GO:0043229|GO:0044702|GO:0071704|GO:0019953|GO:0051641|GO:0003006|GO:0045926|GO:0009653|GO:0016043|GO:0040008|GO:0032504|GO:0050793|GO:0048589|GO:0005622|GO:0005515|GO:0048856|GO:0005929|GO:0048646|GO:0048609|GO:0045595|GO:0009888|GO:…	developmental process|growth|reproduction|signaling|cell|cellular process|reproductive process|metabolic process|response to stimulus|binding|cellular response to stimulus|cell projection|negative regulation of cellular process|cell proliferation|regulation of cellular process|intracellular organelle|single organism reproductive process|organic substance metabolic process|sexual reproduction|cell…	-	-	-	-	2:73385758-73610793	128	154	168	936	1125	746	0.418579521199136	0.457687786980569	0.49532826693324	2.74247563105838	3.0184893060036	2.28631924209759	0.457198525037648	2.68242805971986	-2.55264682531977	3.24963503991568e-27	5.64038398149086e-25	DOWN
ENSG00000118762	PKD2	polycystic kidney disease 2 (autosomal dominant) [Source:HGNC Symbol;Acc:HGNC:9009]	GO:0032502|GO:0032991|GO:0004871|GO:0000003|GO:0005215|GO:0023052|GO:0005623|GO:0016020|GO:0009987|GO:0005576|GO:0022414|GO:0008152|GO:0030054|GO:0050896|GO:0005488|GO:1903561|GO:0051716|GO:0042995|GO:0004872|GO:0022857|GO:0045178|GO:0048523|GO:0051606|GO:0008283|GO:0050794|GO:0043229|GO:0006807|GO:0051050|GO:0006950|GO:0005057|GO:0044702|GO:0042175|GO:0071704|GO:0043167|GO:0009628|GO:0051051|GO:…	developmental process|macromolecular complex|signal transducer activity|reproduction|transporter activity|signaling|cell|membrane|cellular process|extracellular region|reproductive process|metabolic process|cell junction|response to stimulus|binding|extracellular vesicle|cellular response to stimulus|cell projection|receptor activity|transmembrane transporter activity|basal part of cell|negative …	-	-	-	-	4:88007668-88077777	54	64	78	418	620	514	0.450874785416384	0.485645341484944	0.587175939451862	3.12704187142213	4.24736575804218	4.02209332458942	0.507898688784397	3.79883365135124	-2.90294388409345	3.23811786323608e-27	5.64038398149086e-25	DOWN
ENSG00000164941	INTS8	integrator complex subunit 8 [Source:HGNC Symbol;Acc:HGNC:26048]	GO:0032991|GO:0005623|GO:0009987|GO:0008152|GO:0005488|GO:0043229|GO:0006807|GO:0071704|GO:0044237|GO:0043227|GO:0005622|GO:0005515|GO:0043234|GO:0006725|GO:1901360|GO:0034641|GO:0046483|GO:0043231|GO:0006139|GO:0032039|GO:0031981|GO:1990234|GO:0005654|GO:0010467|GO:0016070|GO:0005634|GO:0006396|GO:0034660|GO:0016591|GO:0016073|GO:0016180	macromolecular complex|cell|cellular process|metabolic process|binding|intracellular organelle|nitrogen compound metabolic process|organic substance metabolic process|cellular metabolic process|membrane-bounded organelle|intracellular|protein binding|protein complex|cellular aromatic compound metabolic process|organic cyclic compound metabolic process|cellular nitrogen compound metabolic process|…	-	-	-	-	8:94813311-94881746	267	352	499	2186	2198	2039	1.62746711158726	1.94994660334618	2.7423019036569	11.9384630046585	10.9924924766582	11.6478784456712	2.10657187286345	11.5262779756626	-2.45195767398444	3.45031983541295e-27	5.95409528129585e-25	DOWN
ENSG00000140479	PCSK6	proprotein convertase subtilisin/kexin type 6 [Source:HGNC Symbol;Acc:HGNC:8569]	GO:0032502|GO:0031012|GO:0023052|GO:0005623|GO:0016020|GO:0009987|GO:0005576|GO:0008152|GO:0050896|GO:0005488|GO:0003824|GO:0051716|GO:0050794|GO:0043229|GO:0006807|GO:0071704|GO:0043167|GO:0009986|GO:0044237|GO:0042445|GO:0023051|GO:0043227|GO:0016787|GO:0009058|GO:0005615|GO:0005622|GO:0005515|GO:0012505|GO:0048856|GO:0019222|GO:0008201|GO:0006725|GO:0019838|GO:0006810|GO:1901360|GO:0007275|GO:…	developmental process|extracellular matrix|signaling|cell|membrane|cellular process|extracellular region|metabolic process|response to stimulus|binding|catalytic activity|cellular response to stimulus|regulation of cellular process|intracellular organelle|nitrogen compound metabolic process|organic substance metabolic process|ion binding|cell surface|cellular metabolic process|hormone metabolic p…	-	-	-	-	15:101297142-101525202	46	40	57	357	452	385	0.141923340058158	0.112159989669943	0.158557545308242	0.986881276276943	1.14420749357026	1.11323702290703	0.137546958345448	1.08144193091808	-2.97496005847976	4.08116756171127e-27	7.00225151651311e-25	DOWN
ENSG00000151090	THRB	thyroid hormone receptor, beta [Source:HGNC Symbol;Acc:HGNC:11799]	GO:0032502|GO:0032991|GO:0004871|GO:0000003|GO:0007610|GO:0023052|GO:0005623|GO:0009987|GO:0005576|GO:0022414|GO:0008152|GO:0050896|GO:0001071|GO:0005488|GO:0000988|GO:1903561|GO:0051716|GO:0097159|GO:0004872|GO:0009892|GO:0003700|GO:0048523|GO:0044877|GO:0050794|GO:0042562|GO:0043229|GO:0006807|GO:0071704|GO:0043167|GO:0019953|GO:0044237|GO:0038023|GO:0000989|GO:0009653|GO:0000785|GO:0043227|GO:…	developmental process|macromolecular complex|signal transducer activity|reproduction|behavior|signaling|cell|cellular process|extracellular region|reproductive process|metabolic process|response to stimulus|nucleic acid binding transcription factor activity|binding|transcription factor activity, protein binding|extracellular vesicle|cellular response to stimulus|organic cyclic compound binding|re…	K08362	thyroid hormone receptor beta[-]	hsa04080|hsa04919	Neuroactive ligand-receptor interaction - Homo sapiens (human)|Thyroid hormone signaling pathway - Homo sapiens (human)	3:24117160-24495282	35	43	58	364	414	353	0.149286908743917	0.166689846482022	0.22304994376843	1.39109146950936	1.44885265909689	1.41110888940252	0.179675566331456	1.41701767266959	-2.97939161277287	5.20348221352691e-27	8.87684331443613e-25	DOWN
ENSG00000274600	RIMBP3B	RIMS binding protein 3B [Source:HGNC Symbol;Acc:HGNC:33891]	GO:0005488|GO:0005515	binding|protein binding	-	-	-	-	22:21383374-21389478	0	0	0	66	69	51	0	0	0	0.685177401413104	0.655957258452469	0.553807717406394	0	0.631647459090656	-Inf	5.24124719535097e-27	8.89046555511408e-25	DOWN
ENSG00000040341	STAU2	staufen double-stranded RNA binding protein 2 [Source:HGNC Symbol;Acc:HGNC:11371]	GO:0005623|GO:0016020|GO:0005488|GO:0097159|GO:0043229|GO:0043227|GO:0005622|GO:0005515|GO:0012505|GO:0006810|GO:0003676|GO:0005874|GO:0043231|GO:0005737|GO:0005783|GO:0005730|GO:0003723|GO:0031981|GO:0005856|GO:0005634|GO:0003725|GO:0015630|GO:0044822	cell|membrane|binding|organic cyclic compound binding|intracellular organelle|membrane-bounded organelle|intracellular|protein binding|endomembrane system|transport|nucleic acid binding|microtubule|intracellular membrane-bounded organelle|cytoplasm|endoplasmic reticulum|nucleolus|RNA binding|nuclear lumen|cytoskeleton|nucleus|double-stranded RNA binding|microtubule cytoskeleton|poly(A) RNA binding	-	-	-	-	8:73420369-73747708	64	42	99	652	625	680	0.191990958928298	0.114506644924551	0.267763370516976	1.75245569546188	1.53833259530777	1.91178745533844	0.191420324789942	1.73419191536936	-3.17944763732093	5.48997845400822e-27	9.25976365909386e-25	DOWN
ENSG00000127527	EPS15L1	epidermal growth factor receptor pathway substrate 15-like 1 [Source:HGNC Symbol;Acc:HGNC:24634]	GO:0032991|GO:0023052|GO:0005623|GO:0016020|GO:0009987|GO:0050896|GO:0005488|GO:0051716|GO:0048523|GO:0050794|GO:0043229|GO:0043167|GO:0023051|GO:0043227|GO:0071944|GO:0023057|GO:0005905|GO:0005622|GO:0005515|GO:0005886|GO:0043234|GO:0012505|GO:0006810|GO:0098797|GO:0030117|GO:0043231|GO:0043169|GO:0005737|GO:0009966|GO:0010646|GO:0030132|GO:0007154|GO:0007165|GO:0009968|GO:0016192|GO:0046872|GO:…	macromolecular complex|signaling|cell|membrane|cellular process|response to stimulus|binding|cellular response to stimulus|negative regulation of cellular process|regulation of cellular process|intracellular organelle|ion binding|regulation of signaling|membrane-bounded organelle|cell periphery|negative regulation of signaling|coated pit|intracellular|protein binding|plasma membrane|protein compl…	K12472	epidermal growth factor receptor substrate 15[-]	hsa04144	Endocytosis - Homo sapiens (human)	19:16355239-16472085	105	101	168	869	915	723	0.648963612474991	0.567326162922139	0.936168260553335	4.81224408442954	4.64000832737911	4.18790631995407	0.717486011983488	4.54671957725424	-2.6638034168237	5.84165245691324e-27	9.79756699149931e-25	DOWN
ENSG00000275993	CH507-42P11.8	-	GO:0023052|GO:0005623|GO:0009987|GO:0008152|GO:0050896|GO:0005488|GO:0003824|GO:0036094|GO:0051716|GO:0097159|GO:0050794|GO:0071704|GO:0043167|GO:0044237|GO:0005622|GO:0016740|GO:0043168|GO:0001882|GO:0016772|GO:0043169|GO:0007154|GO:0007165|GO:0000166|GO:0019538|GO:0046872|GO:0035639|GO:0043412|GO:0001883|GO:0036211|GO:0032549|GO:0016301|GO:0006796|GO:0035556|GO:0044267|GO:0017076|GO:0016773|GO:…	signaling|cell|cellular process|metabolic process|response to stimulus|binding|catalytic activity|small molecule binding|cellular response to stimulus|organic cyclic compound binding|regulation of cellular process|organic substance metabolic process|ion binding|cellular metabolic process|intracellular|transferase activity|anion binding|nucleoside binding|transferase activity, transferring phospho…	-	-	-	-	21:6111134-6123739	992	911	1196	191	242	251	14.0173674053288	11.6991257427099	15.2370251173506	2.41816341980166	2.80568446966125	3.32397874397109	13.6511727551298	2.849275544478	2.260357844569	7.00240034267487e-27	1.16787519458221e-24	UP
ENSG00000196141	SPATS2L	spermatogenesis associated, serine rich 2 like [Source:HGNC Symbol;Acc:HGNC:24574]	GO:0032991|GO:0005623|GO:0005488|GO:0097159|GO:0043229|GO:0043227|GO:0005622|GO:0005515|GO:0043234|GO:0003676|GO:0043231|GO:0005737|GO:0005730|GO:0003723|GO:0031981|GO:0005634|GO:0044822	macromolecular complex|cell|binding|organic cyclic compound binding|intracellular organelle|membrane-bounded organelle|intracellular|protein binding|protein complex|nucleic acid binding|intracellular membrane-bounded organelle|cytoplasm|nucleolus|RNA binding|nuclear lumen|nucleus|poly(A) RNA binding	-	-	-	-	2:200305881-200482263	738	859	1238	5156	5374	4566	2.14609747629414	2.27021104871097	3.24584415921749	13.4339423518342	12.8220808991914	12.4439351253084	2.55405089474087	12.8999861254447	-2.3365103348424	8.20792673667569e-27	1.36133024887064e-24	DOWN
ENSG00000152818	UTRN	utrophin [Source:HGNC Symbol;Acc:HGNC:12635]	GO:0032502|GO:0032991|GO:0045202|GO:0005198|GO:0005623|GO:0016020|GO:0009987|GO:0005576|GO:0030054|GO:0005488|GO:1903561|GO:0005200|GO:0042995|GO:0031594|GO:0044877|GO:0050794|GO:0070938|GO:0043229|GO:0043167|GO:0016043|GO:0030427|GO:0007155|GO:0043227|GO:0071944|GO:0005622|GO:0005515|GO:0005886|GO:0043234|GO:0048856|GO:0097060|GO:0006810|GO:0005938|GO:0098797|GO:0007275|GO:0048513|GO:0005102|GO:…	developmental process|macromolecular complex|synapse|structural molecule activity|cell|membrane|cellular process|extracellular region|cell junction|binding|extracellular vesicle|structural constituent of cytoskeleton|cell projection|neuromuscular junction|macromolecular complex binding|regulation of cellular process|contractile ring|intracellular organelle|ion binding|cellular component organizat…	-	-	-	-	6:144285701-144853034	129	180	354	1869	2054	2557	0.580142432225897	0.735692947691049	1.43536332072306	7.53098138050233	7.57901798862643	10.7771598314862	0.917066233546669	8.62905306687165	-3.2341044110513	9.88457855323549e-27	1.63035474104029e-24	DOWN
ENSG00000119661	DNAL1	dynein, axonemal, light chain 1 [Source:HGNC Symbol;Acc:HGNC:23247]	GO:0005488|GO:0005515	binding|protein binding	K10411	dynein light chain 1, axonemal[-]	hsa05016	Huntington,s disease - Homo sapiens (human)	14:73644875-73703732	23	58	36	479	437	455	0.138171663628972	0.316659322342763	0.194984554015112	2.57821100351483	2.15394510749576	2.56168340139137	0.216605179995616	2.43127983746732	-3.48857630569412	1.03626265942858e-26	1.69981238651543e-24	DOWN
ENSG00000114670	NEK11	NIMA-related kinase 11 [Source:HGNC Symbol;Acc:HGNC:18593]	GO:0023052|GO:0005623|GO:0009987|GO:0008152|GO:0050896|GO:0005488|GO:0003824|GO:0036094|GO:0051716|GO:0097159|GO:0048523|GO:0050794|GO:0043229|GO:0006950|GO:0071704|GO:0043167|GO:0044237|GO:0016043|GO:0043227|GO:0005622|GO:0005515|GO:0016740|GO:0051726|GO:0007049|GO:0022402|GO:0016570|GO:0043168|GO:0001882|GO:0016772|GO:0033554|GO:0045786|GO:0043231|GO:0043169|GO:0007154|GO:0007165|GO:0000166|GO:…	signaling|cell|cellular process|metabolic process|response to stimulus|binding|catalytic activity|small molecule binding|cellular response to stimulus|organic cyclic compound binding|negative regulation of cellular process|regulation of cellular process|intracellular organelle|response to stress|organic substance metabolic process|ion binding|cellular metabolic process|cellular component organiza…	-	-	-	-	3:131026850-131350465	19	21	24	217	222	222	0.117234021850103	0.117765506657216	0.133514174770358	1.19968284447774	1.12390586830327	1.28378130751604	0.122837901092559	1.20245667343235	-3.29115724046674	1.28370876324878e-26	2.09419898459175e-24	DOWN
ENSG00000091542	ALKBH5	alkB homolog 5, RNA demethylase [Source:HGNC Symbol;Acc:HGNC:25996]	GO:0032502|GO:0000003|GO:0002376|GO:0005623|GO:0009987|GO:0022414|GO:0008152|GO:0050896|GO:0005488|GO:0003824|GO:0097159|GO:0032451|GO:0016491|GO:0043229|GO:0006807|GO:0006950|GO:0044702|GO:0071704|GO:0043167|GO:0009628|GO:0019953|GO:0044237|GO:0051641|GO:0006914|GO:0051707|GO:0043227|GO:0009607|GO:0009605|GO:0032504|GO:0005622|GO:0002682|GO:0048609|GO:0006725|GO:0051213|GO:0006810|GO:1901360|GO:…	developmental process|reproduction|immune system process|cell|cellular process|reproductive process|metabolic process|response to stimulus|binding|catalytic activity|organic cyclic compound binding|demethylase activity|oxidoreductase activity|intracellular organelle|nitrogen compound metabolic process|response to stress|single organism reproductive process|organic substance metabolic process|ion …	-	-	-	-	17:18183078-18209954	222	223	428	1775	2078	1880	3.46963761487639	3.16749862754979	6.03099249286396	24.8557663154032	26.6467764453469	27.537087058926	4.22270957843005	26.3465432732254	-2.64137275668737	1.53680802447087e-26	2.49347101970399e-24	DOWN
ENSG00000154978	VOPP1	vesicular, overexpressed in cancer, prosurvival protein 1 [Source:HGNC Symbol;Acc:HGNC:34518]	GO:0004871|GO:0023052|GO:0005623|GO:0016020|GO:0009987|GO:0008152|GO:0050896|GO:0051716|GO:0050794|GO:0043229|GO:0006807|GO:0071704|GO:0044237|GO:0043227|GO:0009058|GO:0031224|GO:0005622|GO:0012505|GO:0031090|GO:0019222|GO:0006725|GO:1901360|GO:0034641|GO:0031982|GO:0046483|GO:0043231|GO:0005737|GO:0012506|GO:0006139|GO:0007154|GO:0007165|GO:0016021|GO:0044249|GO:0031301|GO:0031323|GO:0005768|GO:…	signal transducer activity|signaling|cell|membrane|cellular process|metabolic process|response to stimulus|cellular response to stimulus|regulation of cellular process|intracellular organelle|nitrogen compound metabolic process|organic substance metabolic process|cellular metabolic process|membrane-bounded organelle|biosynthetic process|intrinsic component of membrane|intracellular|endomembrane s…	-	-	-	-	7:55436056-55572988	581	669	1071	4432	4445	4273	3.08590542948847	3.22933139477064	5.12873741230711	21.0913387339021	19.3707484597193	21.2700503409815	3.81465807885541	20.577379178201	-2.43143359204175	1.54932947862239e-26	2.5001990407996e-24	DOWN
ENSG00000145819	ARHGAP26	Rho GTPase activating protein 26 [Source:HGNC Symbol;Acc:HGNC:17073]	GO:0032502|GO:0023052|GO:0005623|GO:0009987|GO:0008152|GO:0030054|GO:0050896|GO:0005488|GO:0051716|GO:0030055|GO:0050794|GO:0043229|GO:0043167|GO:0023051|GO:0016043|GO:0008289|GO:0009893|GO:0030234|GO:0005622|GO:0005515|GO:0048856|GO:0019222|GO:0007275|GO:0043168|GO:0008047|GO:0005924|GO:0005912|GO:0005543|GO:0005737|GO:0009966|GO:0010646|GO:0043085|GO:0007154|GO:0061024|GO:0007165|GO:0050790|GO:…	developmental process|signaling|cell|cellular process|metabolic process|cell junction|response to stimulus|binding|cellular response to stimulus|cell-substrate junction|regulation of cellular process|intracellular organelle|ion binding|regulation of signaling|cellular component organization|lipid binding|positive regulation of metabolic process|enzyme regulator activity|intracellular|protein bind…	-	-	-	-	5:142770384-143229011	32	50	65	368	536	552	0.101397891786377	0.143986969358246	0.185695809767773	1.04476726127802	1.39349865407675	1.63923647362823	0.143693556970799	1.35916746299433	-3.24165594166317	1.57894975677353e-26	2.53429924939338e-24	DOWN
ENSG00000141376	BCAS3	breast carcinoma amplified sequence 3 [Source:HGNC Symbol;Acc:HGNC:14347]	GO:0040011|GO:0032502|GO:0032991|GO:0005623|GO:0009987|GO:0008152|GO:0050896|GO:0005488|GO:0051716|GO:0009892|GO:0048523|GO:0044877|GO:0050794|GO:0040012|GO:0043229|GO:0006807|GO:0051050|GO:0006950|GO:0044089|GO:0071704|GO:0044237|GO:0051641|GO:0048870|GO:0040017|GO:0009653|GO:0000785|GO:0016043|GO:0007155|GO:0043227|GO:0071944|GO:0009605|GO:0009893|GO:0031252|GO:0009058|GO:0030234|GO:0005622|GO:…	locomotion|developmental process|macromolecular complex|cell|cellular process|metabolic process|response to stimulus|binding|cellular response to stimulus|negative regulation of metabolic process|negative regulation of cellular process|macromolecular complex binding|regulation of cellular process|regulation of locomotion|intracellular organelle|nitrogen compound metabolic process|positive regulat…	-	-	-	-	17:60677453-61392838	15	19	23	184	234	238	0.0537070548034483	0.0618287691921538	0.074248928009088	0.590286098926165	0.687432931691446	0.798642532339955	0.0632615840015634	0.692120520985855	-3.45162169553437	1.8872019662878e-26	3.01286243323829e-24	DOWN
ENSG00000075539	FRYL	FRY like transcription coactivator [Source:HGNC Symbol;Acc:HGNC:29127]	GO:0032502|GO:0005623|GO:0009987|GO:0008152|GO:0005488|GO:0050794|GO:0006807|GO:0071704|GO:0044237|GO:0009653|GO:0016043|GO:0030427|GO:0071944|GO:0009058|GO:0005622|GO:0048856|GO:0019222|GO:0006725|GO:0048468|GO:1901360|GO:0005938|GO:0007275|GO:0034641|GO:0046483|GO:0005737|GO:0006139|GO:0030030|GO:0048869|GO:0030029|GO:0044249|GO:0031323|GO:0006996|GO:0000902|GO:0031175|GO:0010468|GO:0034645|GO:…	developmental process|cell|cellular process|metabolic process|binding|regulation of cellular process|nitrogen compound metabolic process|organic substance metabolic process|cellular metabolic process|anatomical structure morphogenesis|cellular component organization|site of polarized growth|cell periphery|biosynthetic process|intracellular|anatomical structure development|regulation of metabolic …	-	-	-	-	4:48497361-48780322	138	129	310	1494	1729	1604	0.342191450677921	0.29071028824825	0.693050868726164	3.31923398478665	3.51765064985418	3.72754454557737	0.441984202550778	3.52147639340607	-2.99411370081708	2.25694102657614e-26	3.56501150303725e-24	DOWN
ENSG00000175893	ZDHHC21	zinc finger, DHHC-type containing 21 [Source:HGNC Symbol;Acc:HGNC:20750]	GO:0032502|GO:0005623|GO:0016020|GO:0009987|GO:0008152|GO:0005488|GO:0003824|GO:0043229|GO:0006807|GO:0071704|GO:0043167|GO:0044237|GO:0043227|GO:0071944|GO:0009058|GO:0031224|GO:0005622|GO:0005886|GO:0012505|GO:0016740|GO:0048856|GO:0031090|GO:0019222|GO:0009888|GO:0007275|GO:0048513|GO:0044281|GO:2001057|GO:0043231|GO:0043169|GO:0016746|GO:0001942|GO:0005737|GO:0072593|GO:0050790|GO:0016021|GO:…	developmental process|cell|membrane|cellular process|metabolic process|binding|catalytic activity|intracellular organelle|nitrogen compound metabolic process|organic substance metabolic process|ion binding|cellular metabolic process|membrane-bounded organelle|cell periphery|biosynthetic process|intrinsic component of membrane|intracellular|plasma membrane|endomembrane system|transferase activity|…	-	-	-	-	9:14611071-14693471	14	29	28	258	303	241	0.104653507579331	0.197015976429344	0.188705347939791	1.7279597282738	1.85834767635512	1.68834820934601	0.163458277316155	1.75821853799164	-3.42712006130379	2.24976028580471e-26	3.56501150303725e-24	DOWN
ENSG00000074211	PPP2R2C	protein phosphatase 2 regulatory subunit B, gamma [Source:HGNC Symbol;Acc:HGNC:9306]	GO:0032991|GO:0005623|GO:0009987|GO:0008152|GO:0005488|GO:0050794|GO:0071704|GO:0044237|GO:0008287|GO:0030234|GO:0005622|GO:0005515|GO:0043234|GO:0019222|GO:0019208|GO:0000159|GO:0050790|GO:0019538|GO:0031323|GO:0032268|GO:0043412|GO:0036211|GO:0006796|GO:0044267|GO:0051174|GO:0019888|GO:0051246|GO:0016311|GO:0008601|GO:0006464|GO:0010921|GO:0006470|GO:0035304|GO:0043666|GO:0035303|GO:0034047	macromolecular complex|cell|cellular process|metabolic process|binding|regulation of cellular process|organic substance metabolic process|cellular metabolic process|protein serine/threonine phosphatase complex|enzyme regulator activity|intracellular|protein binding|protein complex|regulation of metabolic process|phosphatase regulator activity|protein phosphatase type 2A complex|regulation of cata…	K04354	serine/threonine-protein phosphatase 2A regulatory subunit B[-]	hsa04151|hsa04390|hsa04261|hsa04530|hsa05160|hsa04728|hsa04152|hsa04071|hsa05142|hsa03015	PI3K-Akt signaling pathway - Homo sapiens (human)|Hippo signaling pathway - Homo sapiens (human)|Adrenergic signaling in cardiomyocytes - Homo sapiens (human)|Tight junction - Homo sapiens (human)|Hepatitis C - Homo sapiens (human)|Dopaminergic synapse - Homo sapiens (human)|AMPK signaling pathway - Homo sapiens (human)|Sphingolipid signaling pathway - Homo sapiens (human)|Chagas disease (America…	4:6320578-6563600	29	24	84	648	732	679	0.171175961024711	0.128746265845934	0.447031280959317	3.42701784784412	3.54505309124525	3.75614673326959	0.248984502609987	3.57607255745299	-3.84424815525727	2.80461623809854e-26	4.40679016695757e-24	DOWN
ENSG00000136715	SAP130	Sin3A associated protein 130kDa [Source:HGNC Symbol;Acc:HGNC:29813]	GO:0032991|GO:0005623|GO:0009987|GO:0008152|GO:0000988|GO:0003824|GO:0009892|GO:0048523|GO:0050794|GO:0043229|GO:0006807|GO:0071704|GO:0044237|GO:0000989|GO:0016043|GO:0043227|GO:0009058|GO:0005622|GO:0043234|GO:0016740|GO:0019222|GO:0003712|GO:0006725|GO:1901360|GO:0016570|GO:0034641|GO:0046483|GO:0043231|GO:0016746|GO:0009890|GO:0006139|GO:0044249|GO:0019538|GO:0031324|GO:0031323|GO:0006996|GO:…	macromolecular complex|cell|cellular process|metabolic process|transcription factor activity, protein binding|catalytic activity|negative regulation of metabolic process|negative regulation of cellular process|regulation of cellular process|intracellular organelle|nitrogen compound metabolic process|organic substance metabolic process|cellular metabolic process|transcription factor activity, tran…	-	-	-	-	2:127941217-128028120	147	181	176	920	1030	801	1.50199779149169	1.68077886768301	1.62135926014829	8.42241755506493	8.6348863979426	7.67031361242819	1.60137863977433	8.24253918847857	-2.36377437324659	3.16810648270647e-26	4.95186654108476e-24	DOWN
ENSG00000140025	EFCAB11	EF-hand calcium binding domain 11 [Source:HGNC Symbol;Acc:HGNC:20357]	GO:0005488|GO:0043167|GO:0043169|GO:0046872|GO:0005509	binding|ion binding|cation binding|metal ion binding|calcium ion binding	-	-	-	-	14:89794669-89954777	9	13	21	184	189	181	0.0455879124244851	0.059847142977857	0.0959044552634526	0.835065676361283	0.785481001373363	0.859233853571458	0.0671131702219316	0.826593510435368	-3.62251022483088	3.64031443515055e-26	5.66030974723877e-24	DOWN
ENSG00000146918	NCAPG2	non-SMC condensin II complex subunit G2 [Source:HGNC Symbol;Acc:HGNC:21904]	GO:0032502|GO:0040007|GO:0005623|GO:0016020|GO:0009987|GO:0005488|GO:0008283|GO:0043229|GO:0016043|GO:0043227|GO:0048589|GO:0005622|GO:0005515|GO:0048856|GO:0007049|GO:0001824|GO:0042393|GO:0022402|GO:0007275|GO:0043231|GO:0001833|GO:0001832|GO:0051301|GO:0006996|GO:0051276|GO:1903047|GO:0009790|GO:0000278|GO:0031981|GO:0005654|GO:0007067|GO:0035064|GO:0005634|GO:0030261|GO:0009792|GO:0071103|GO:…	developmental process|growth|cell|membrane|cellular process|binding|cell proliferation|intracellular organelle|cellular component organization|membrane-bounded organelle|developmental growth|intracellular|protein binding|anatomical structure development|cell cycle|blastocyst development|histone binding|cell cycle process|multicellular organism development|intracellular membrane-bounded organelle|…	-	-	-	-	7:158631311-158704829	513	628	778	3212	3649	2791	3.83472550423815	4.26635174415845	5.24337485308275	21.5124630586985	22.37993158337	19.5526487752397	4.44815070049312	21.1483478057694	-2.24926738700724	3.81564848957675e-26	5.90219533719296e-24	DOWN
ENSG00000145284	SCD5	stearoyl-CoA desaturase 5 [Source:HGNC Symbol;Acc:HGNC:21088]	GO:0005623|GO:0016020|GO:0009987|GO:0008152|GO:0005488|GO:0003824|GO:0016491|GO:0043229|GO:0042175|GO:0071704|GO:0043167|GO:0044237|GO:0043227|GO:0009058|GO:0031224|GO:0005622|GO:0005789|GO:0012505|GO:0031090|GO:0044255|GO:0006082|GO:0044281|GO:0043231|GO:0043169|GO:0005737|GO:0016705|GO:0006629|GO:0005783|GO:0016021|GO:0044249|GO:0055114|GO:0046872|GO:0006631|GO:0016717|GO:0008610|GO:0033559|GO:…	cell|membrane|cellular process|metabolic process|binding|catalytic activity|oxidoreductase activity|intracellular organelle|nuclear outer membrane-endoplasmic reticulum membrane network|organic substance metabolic process|ion binding|cellular metabolic process|membrane-bounded organelle|biosynthetic process|intrinsic component of membrane|intracellular|endoplasmic reticulum membrane|endomembrane …	K00507	stearoyl-CoA desaturase (delta-9 desaturase)[1.14.19.1]	hsa04152|hsa03320|hsa01212|hsa01040	AMPK signaling pathway - Homo sapiens (human)|PPAR signaling pathway - Homo sapiens (human)|Fatty acid metabolism - Homo sapiens (human)|Biosynthesis of unsaturated fatty acids - Homo sapiens (human)	4:82629539-82798857	81	64	107	544	628	627	1.2039749470627	0.864548714658636	1.43393248429586	7.24480556635874	7.65874260084312	8.7342678275602	1.16748538200573	7.87927199825402	-2.75465785251344	4.15268824422525e-26	6.3904306620155e-24	DOWN
ENSG00000169902	TPST1	tyrosylprotein sulfotransferase 1 [Source:HGNC Symbol;Acc:HGNC:12020]	GO:0005623|GO:0016020|GO:0009987|GO:0008152|GO:0050896|GO:0003824|GO:0043229|GO:0006950|GO:0071704|GO:0044237|GO:0043227|GO:0031224|GO:0005622|GO:0012505|GO:0016740|GO:0031090|GO:0006952|GO:0043231|GO:0005737|GO:0016021|GO:0019538|GO:0005794|GO:0006790|GO:0043412|GO:0036211|GO:0006954|GO:0044267|GO:0008146|GO:0000139|GO:0051923|GO:0008476|GO:0006477|GO:0006464|GO:0018193|GO:0006478	cell|membrane|cellular process|metabolic process|response to stimulus|catalytic activity|intracellular organelle|response to stress|organic substance metabolic process|cellular metabolic process|membrane-bounded organelle|intrinsic component of membrane|intracellular|endomembrane system|transferase activity|organelle membrane|defense response|intracellular membrane-bounded organelle|cytoplasm|int…	-	-	-	-	7:66205199-66420543	11	13	14	186	155	207	0.191368008584423	0.205549766769743	0.219599785527297	2.89927542439719	2.21247076861685	3.37502255169633	0.205505853627154	2.82892291490346	-3.78300147206749	4.63597961625217e-26	7.09756592120986e-24	DOWN
ENSG00000140948	ZCCHC14	zinc finger, CCHC domain containing 14 [Source:HGNC Symbol;Acc:HGNC:24134]	GO:0005488|GO:0097159|GO:0043167|GO:0008289|GO:0005515|GO:0003676|GO:0043168|GO:0005543|GO:0043169|GO:0046872|GO:0035091|GO:0046914|GO:0008270	binding|organic cyclic compound binding|ion binding|lipid binding|protein binding|nucleic acid binding|anion binding|phospholipid binding|cation binding|metal ion binding|phosphatidylinositol binding|transition metal ion binding|zinc ion binding	-	-	-	-	16:87406246-87492045	134	125	180	744	930	997	0.740296880794783	0.627611932563383	0.896577816775498	3.68273597189815	4.21551819685454	5.16207506389662	0.754828876711221	4.35344307754977	-2.52793533902928	4.91337300531098e-26	7.48386927043643e-24	DOWN
ENSG00000115919	KYNU	kynureninase [Source:HGNC Symbol;Acc:HGNC:6469]	GO:0002376|GO:0005623|GO:0009987|GO:0008152|GO:0050896|GO:0005488|GO:0003824|GO:0097159|GO:0043229|GO:0006807|GO:0006950|GO:0071704|GO:0009056|GO:0043167|GO:0006955|GO:0044237|GO:0043227|GO:0048037|GO:0009605|GO:0016787|GO:0009058|GO:0005622|GO:0005515|GO:0042802|GO:0006575|GO:0045087|GO:0006725|GO:1901360|GO:0006082|GO:0009991|GO:0034641|GO:0043168|GO:0044281|GO:0006952|GO:0019637|GO:0046483|GO:…	immune system process|cell|cellular process|metabolic process|response to stimulus|binding|catalytic activity|organic cyclic compound binding|intracellular organelle|nitrogen compound metabolic process|response to stress|organic substance metabolic process|catabolic process|ion binding|immune response|cellular metabolic process|membrane-bounded organelle|cofactor binding|response to external stim…	K01556	kynureninase[3.7.1.3]	hsa01100|hsa00380	Metabolic pathways - Homo sapiens (human)|Tryptophan metabolism - Homo sapiens (human)	2:142877498-143055832	672	801	919	3765	3968	3436	2.60167155122766	2.81835806684408	3.20784455952168	13.0600877472016	12.6044245759228	12.4671036570797	2.87595805919781	12.710538660068	-2.14391062976121	5.09013673179603e-26	7.71375340056034e-24	DOWN
ENSG00000067900	ROCK1	Rho-associated, coiled-coil containing protein kinase 1 [Source:HGNC Symbol;Acc:HGNC:10251]	GO:0040011|GO:0032502|GO:0002376|GO:0023052|GO:0005623|GO:0016020|GO:0009987|GO:0008152|GO:0050896|GO:0005488|GO:0003824|GO:0036094|GO:0051716|GO:0042995|GO:0097159|GO:0009892|GO:0048523|GO:0050794|GO:0040012|GO:0043229|GO:0044089|GO:0071704|GO:0050900|GO:0043167|GO:0044237|GO:0051641|GO:0048870|GO:0009653|GO:0016043|GO:0007155|GO:0043227|GO:0071944|GO:0009605|GO:0031252|GO:0050793|GO:0005622|GO:…	locomotion|developmental process|immune system process|signaling|cell|membrane|cellular process|metabolic process|response to stimulus|binding|catalytic activity|small molecule binding|cellular response to stimulus|cell projection|organic cyclic compound binding|negative regulation of metabolic process|negative regulation of cellular process|regulation of cellular process|regulation of locomotion…	K04514	Rho-associated protein kinase 1[2.7.11.1]	hsa05200|hsa05206|hsa04810|hsa05205|hsa04510|hsa04024|hsa04062|hsa04360|hsa04022|hsa04921|hsa04611|hsa04270|hsa04071|hsa04670|hsa05132|hsa04350|hsa05131|hsa05130	Pathways in cancer - Homo sapiens (human)|MicroRNAs in cancer - Homo sapiens (human)|Regulation of actin cytoskeleton - Homo sapiens (human)|Proteoglycans in cancer - Homo sapiens (human)|Focal adhesion - Homo sapiens (human)|cAMP signaling pathway - Homo sapiens (human)|Chemokine signaling pathway - Homo sapiens (human)|Axon guidance - Homo sapiens (human)|cGMP-PKG signaling pathway - Homo sapie…	18:20946906-21111851	220	218	311	1162	1373	1230	1.11285130999958	1.00219049293744	1.41836910457129	5.26645095243651	5.69839842925825	5.83107063382448	1.1778036358361	5.59864000517308	-2.24897738496517	5.26090494888695e-26	7.93227557293287e-24	DOWN
ENSG00000153250	RBMS1	RNA binding motif, single stranded interacting protein 1 [Source:HGNC Symbol;Acc:HGNC:9907]	GO:0005623|GO:0009987|GO:0008152|GO:0005488|GO:0036094|GO:0097159|GO:0043229|GO:0006807|GO:0071704|GO:0044237|GO:0043227|GO:0009058|GO:0005622|GO:0005515|GO:0006725|GO:1901360|GO:0003676|GO:0034641|GO:0046483|GO:0043231|GO:0006139|GO:0000166|GO:0044249|GO:0003677|GO:0034645|GO:0003723|GO:0006259|GO:0010467|GO:0009059|GO:0016070|GO:0005634|GO:0006260|GO:0006396|GO:0003697|GO:0003690|GO:0044822	cell|cellular process|metabolic process|binding|small molecule binding|organic cyclic compound binding|intracellular organelle|nitrogen compound metabolic process|organic substance metabolic process|cellular metabolic process|membrane-bounded organelle|biosynthetic process|intracellular|protein binding|cellular aromatic compound metabolic process|organic cyclic compound metabolic process|nucleic …	-	-	-	-	2:160272151-160493794	103	159	251	1076	1328	1213	0.377469765769347	0.529567477734427	0.829336710541695	3.53307891147656	3.99309204740863	4.16613268254479	0.578791318015156	3.89743454714333	-2.75140960831783	7.30298428948712e-26	1.09559443707713e-23	DOWN
ENSG00000204217	BMPR2	bone morphogenetic protein receptor type II [Source:HGNC Symbol;Acc:HGNC:1078]	GO:0040011|GO:0032502|GO:0040007|GO:0004871|GO:0000003|GO:0045202|GO:0007610|GO:0023052|GO:0005623|GO:0016020|GO:0009987|GO:0005576|GO:0022414|GO:0008152|GO:0050896|GO:0005488|GO:0003824|GO:0036094|GO:0051716|GO:0042995|GO:0097159|GO:0004872|GO:0009892|GO:0045178|GO:0048523|GO:0008283|GO:0050794|GO:0060076|GO:0040012|GO:0043229|GO:0006807|GO:0006950|GO:0016049|GO:0005057|GO:0048520|GO:0044702|GO:…	locomotion|developmental process|growth|signal transducer activity|reproduction|synapse|behavior|signaling|cell|membrane|cellular process|extracellular region|reproductive process|metabolic process|response to stimulus|binding|catalytic activity|small molecule binding|cellular response to stimulus|cell projection|organic cyclic compound binding|receptor activity|negative regulation of metabolic p…	K04671	bone morphogenetic protein receptor type-2[2.7.11.30]	hsa04060|hsa05206|hsa04360|hsa04390|hsa04550|hsa04350	Cytokine-cytokine receptor interaction - Homo sapiens (human)|MicroRNAs in cancer - Homo sapiens (human)|Axon guidance - Homo sapiens (human)|Hippo signaling pathway - Homo sapiens (human)|Signaling pathways regulating pluripotency of stem cells - Homo sapiens (human)|TGF-beta signaling pathway - Homo sapiens (human)	2:202376936-202567751	91	130	187	793	957	1121	0.529188786793247	0.687056007092982	0.98045012790148	4.13180836769161	4.5661381684574	6.10947293484668	0.732231640595903	4.9358064903319	-2.75291381367276	7.49360989795172e-26	1.11857114946725e-23	DOWN
ENSG00000185420	SMYD3	SET and MYND domain containing 3 [Source:HGNC Symbol;Acc:HGNC:15513]	GO:0032502|GO:0005623|GO:0009987|GO:0008152|GO:0050896|GO:0005488|GO:0003824|GO:0051716|GO:0032259|GO:0097159|GO:0009892|GO:0048523|GO:0044877|GO:0050794|GO:0043229|GO:0006807|GO:0071704|GO:0043167|GO:0044237|GO:0016043|GO:0043227|GO:0009893|GO:0009058|GO:0005622|GO:0005515|GO:0016740|GO:0048856|GO:0019222|GO:0006725|GO:0048468|GO:1901360|GO:0016570|GO:0003676|GO:0034641|GO:0031325|GO:0046483|GO:…	developmental process|cell|cellular process|metabolic process|response to stimulus|binding|catalytic activity|cellular response to stimulus|methylation|organic cyclic compound binding|negative regulation of metabolic process|negative regulation of cellular process|macromolecular complex binding|regulation of cellular process|intracellular organelle|nitrogen compound metabolic process|organic subs…	-	-	-	-	1:245749342-246507312	61	51	105	528	631	650	0.544202201180377	0.41350521259811	0.84456155741841	4.22044848639071	4.61875237719972	5.43462785790108	0.600756323732299	4.75794290716384	-2.98548612551109	7.65836444980466e-26	1.13747667803218e-23	DOWN
ENSG00000164347	GFM2	G elongation factor, mitochondrial 2 [Source:HGNC Symbol;Acc:HGNC:29682]	GO:0005623|GO:0009987|GO:0008152|GO:0005488|GO:0003824|GO:0036094|GO:0097159|GO:0043229|GO:0006807|GO:0071704|GO:0043167|GO:0044237|GO:0016043|GO:0043227|GO:0016787|GO:0009058|GO:0005622|GO:0005515|GO:0034641|GO:0043168|GO:0001882|GO:0016817|GO:0043231|GO:0005737|GO:0000166|GO:0044249|GO:0019538|GO:0006996|GO:0034645|GO:0006518|GO:1903008|GO:0035639|GO:0007005|GO:0001883|GO:0016818|GO:0032549|GO:…	cell|cellular process|metabolic process|binding|catalytic activity|small molecule binding|organic cyclic compound binding|intracellular organelle|nitrogen compound metabolic process|organic substance metabolic process|ion binding|cellular metabolic process|cellular component organization|membrane-bounded organelle|hydrolase activity|biosynthetic process|intracellular|protein binding|cellular nitr…	-	-	-	-	5:74721204-74767371	217	306	350	1351	1506	1417	2.03822585310254	2.61212514091027	2.96397788655771	11.3696208329818	11.6060948063441	12.4735994552574	2.53810962685684	11.8164383648611	-2.21896896415051	7.87062525662099e-26	1.16321607134239e-23	DOWN
ENSG00000125821	DTD1	D-tyrosyl-tRNA deacylase 1 [Source:HGNC Symbol;Acc:HGNC:16219]	GO:0005623|GO:0016020|GO:0009987|GO:0008152|GO:0005488|GO:0003824|GO:0097159|GO:0050794|GO:0043229|GO:0006807|GO:0071704|GO:0009056|GO:0043167|GO:0044237|GO:0043227|GO:0016787|GO:0009058|GO:0031224|GO:0005622|GO:0019222|GO:0006725|GO:1901360|GO:0006082|GO:0003676|GO:0034641|GO:0016788|GO:0044281|GO:0046483|GO:0043231|GO:0043169|GO:0005737|GO:0006520|GO:0006139|GO:0006450|GO:0016021|GO:0044249|GO:…	cell|membrane|cellular process|metabolic process|binding|catalytic activity|organic cyclic compound binding|regulation of cellular process|intracellular organelle|nitrogen compound metabolic process|organic substance metabolic process|catabolic process|ion binding|cellular metabolic process|membrane-bounded organelle|hydrolase activity|biosynthetic process|intrinsic component of membrane|intracel…	-	-	-	-	20:18567453-18763917	84	87	88	659	818	493	1.65144089256294	1.55448185256724	1.55984854891699	11.6082833035979	13.1948869727145	9.08364714917685	1.58859043134906	11.2956058084964	-2.8299425240755	8.15130966396299e-26	1.19876452565493e-23	DOWN
ENSG00000083535	PIBF1	progesterone immunomodulatory binding factor 1 [Source:HGNC Symbol;Acc:HGNC:23352]	GO:0032502|GO:0002376|GO:0023052|GO:0005623|GO:0009987|GO:0005576|GO:0008152|GO:0050896|GO:0005488|GO:0051716|GO:0002683|GO:0009892|GO:0048523|GO:0050794|GO:0045321|GO:0043229|GO:0071704|GO:0044237|GO:0051641|GO:0023051|GO:0009653|GO:0016043|GO:0043227|GO:0023057|GO:0009893|GO:0009058|GO:0005615|GO:0005622|GO:0002682|GO:0005515|GO:0048856|GO:0048646|GO:0019222|GO:0001818|GO:0007049|GO:0044255|GO:…	developmental process|immune system process|signaling|cell|cellular process|extracellular region|metabolic process|response to stimulus|binding|cellular response to stimulus|negative regulation of immune system process|negative regulation of metabolic process|negative regulation of cellular process|regulation of cellular process|leukocyte activation|intracellular organelle|organic substance metab…	-	-	-	-	13:72782059-73016461	19	29	41	308	301	273	0.23939629969533	0.332091589766812	0.465764162688751	3.47713954769944	3.11176981252739	3.22377360600818	0.345750684050298	3.27089432207834	-3.24188113796775	8.46239254812051e-26	1.23841307417446e-23	DOWN
ENSG00000151413	NUBPL	nucleotide binding protein-like [Source:HGNC Symbol;Acc:HGNC:20278]	GO:0032502|GO:0005623|GO:0009987|GO:0005488|GO:0036094|GO:0097159|GO:0043229|GO:0043167|GO:0009653|GO:0016043|GO:0043227|GO:0005622|GO:0048856|GO:0051536|GO:0043168|GO:0001882|GO:0022607|GO:0043231|GO:0043169|GO:0005737|GO:0000166|GO:0048869|GO:0006996|GO:0051539|GO:0046872|GO:0035639|GO:0007005|GO:0001883|GO:0097031|GO:0070584|GO:0032549|GO:0005739|GO:0006461|GO:0032990|GO:0017076|GO:0034622|GO:…	developmental process|cell|cellular process|binding|small molecule binding|organic cyclic compound binding|intracellular organelle|ion binding|anatomical structure morphogenesis|cellular component organization|membrane-bounded organelle|intracellular|anatomical structure development|iron-sulfur cluster binding|anion binding|nucleoside binding|cellular component assembly|intracellular membrane-bou…	-	-	-	-	14:31489956-31861224	60	67	116	550	629	633	0.323689182408221	0.328499059179036	0.564220087443376	2.65850478995899	2.78416864437132	3.20043971784439	0.405469443010211	2.88103771739157	-2.82892344854453	1.04547641033242e-25	1.52251964653972e-23	DOWN
ENSG00000197442	MAP3K5	mitogen-activated protein kinase kinase kinase 5 [Source:HGNC Symbol;Acc:HGNC:6857]	GO:0032502|GO:0032991|GO:0004871|GO:0002376|GO:0023052|GO:0005623|GO:0016020|GO:0009987|GO:0008152|GO:0050896|GO:0005488|GO:0003824|GO:0036094|GO:0051716|GO:0097159|GO:0050794|GO:0043229|GO:0006950|GO:0005057|GO:0042175|GO:0071704|GO:0043167|GO:0006955|GO:0044237|GO:0023051|GO:0043227|GO:0009893|GO:0050793|GO:0005622|GO:0005789|GO:0005515|GO:0043234|GO:0012505|GO:0016740|GO:0048856|GO:0031090|GO:…	developmental process|macromolecular complex|signal transducer activity|immune system process|signaling|cell|membrane|cellular process|metabolic process|response to stimulus|binding|catalytic activity|small molecule binding|cellular response to stimulus|organic cyclic compound binding|regulation of cellular process|intracellular organelle|response to stress|receptor signaling protein activity|nuc…	K04426	mitogen-activated protein kinase kinase kinase 5[2.7.11.25]	hsa04010|hsa04141|hsa04932|hsa04210|hsa04722|hsa04071|hsa04668|hsa05014	MAPK signaling pathway - Homo sapiens (human)|Protein processing in endoplasmic reticulum - Homo sapiens (human)|Non-alcoholic fatty liver disease (NAFLD) - Homo sapiens (human)|Apoptosis - Homo sapiens (human)|Neurotrophin signaling pathway - Homo sapiens (human)|Sphingolipid signaling pathway - Homo sapiens (human)|TNF signaling pathway - Homo sapiens (human)|Amyotrophic lateral sclerosis (ALS)…	6:136557047-136792518	132	140	222	965	923	1151	1.73684786752233	1.67414849164243	2.63361738339806	11.3765697402723	9.96451390689767	14.1935422633572	2.01487124752094	11.8448753035091	-2.55550345372052	1.25792187156122e-25	1.82300968706742e-23	DOWN
ENSG00000102893	PHKB	phosphorylase kinase, beta [Source:HGNC Symbol;Acc:HGNC:8927]	GO:0032991|GO:0005623|GO:0016020|GO:0009987|GO:0008152|GO:0005488|GO:0003824|GO:0071704|GO:0009056|GO:0044237|GO:0071944|GO:0005622|GO:0005515|GO:0005886|GO:0043234|GO:0016740|GO:0044262|GO:0015980|GO:0044281|GO:0016772|GO:0005737|GO:0005975|GO:0005516|GO:0006091|GO:0019538|GO:0055114|GO:0005829|GO:0005976|GO:0043412|GO:0005964|GO:0044275|GO:0036211|GO:1990234|GO:0005977|GO:0005996|GO:0016052|GO:…	macromolecular complex|cell|membrane|cellular process|metabolic process|binding|catalytic activity|organic substance metabolic process|catabolic process|cellular metabolic process|cell periphery|intracellular|protein binding|plasma membrane|protein complex|transferase activity|cellular carbohydrate metabolic process|energy derivation by oxidation of organic compounds|small molecule metabolic proc…	K07190	phosphorylase kinase alpha/beta subunit[-]	hsa04020|hsa04910|hsa04922	Calcium signaling pathway - Homo sapiens (human)|Insulin signaling pathway - Homo sapiens (human)|Glucagon signaling pathway - Homo sapiens (human)	16:47461123-47701523	319	391	497	2059	2060	1846	1.2785445988539	1.42423738101728	1.79595770230296	7.39400438664783	6.77424426686573	6.93403924408495	1.49957989405805	7.03409596586617	-2.22980663010101	1.31767755184972e-25	1.90038384700103e-23	DOWN
ENSG00000008869	HEATR5B	HEAT repeat containing 5B [Source:HGNC Symbol;Acc:HGNC:29273]	GO:0016020|GO:0005576|GO:0005488|GO:1903561|GO:0043227|GO:0005515|GO:0031982|GO:0070062	membrane|extracellular region|binding|extracellular vesicle|membrane-bounded organelle|protein binding|vesicle|extracellular exosome	-	-	-	-	2:36968383-37084342	163	184	190	842	950	948	1.27771874763038	1.31082264877535	1.34280763936246	5.91366163397801	6.10995528059311	6.96440431007555	1.3104496785894	6.32934040821556	-2.27199320659615	1.52551157488022e-25	2.18954916136895e-23	DOWN
ENSG00000164142	FAM160A1	family with sequence similarity 160 member A1 [Source:HGNC Symbol;Acc:HGNC:34237]	-	-	-	-	-	-	4:151409216-151663632	8	7	27	233	257	277	0.0818793956859095	0.0651195976286147	0.249164235238662	2.13677583139953	2.15826913897366	2.6571376823023	0.132054409517729	2.3173942175585	-4.13329910401309	1.70155591958899e-25	2.4305382977708e-23	DOWN
ENSG00000118217	ATF6	activating transcription factor 6 [Source:HGNC Symbol;Acc:HGNC:791]	GO:0023052|GO:0005623|GO:0016020|GO:0009987|GO:0008152|GO:0050896|GO:0001071|GO:0005488|GO:0000988|GO:0051716|GO:0097159|GO:0003700|GO:0050794|GO:0043229|GO:0006807|GO:0006950|GO:0042175|GO:0071704|GO:0044237|GO:0000989|GO:0006457|GO:0043227|GO:0009893|GO:0009058|GO:0031224|GO:0005622|GO:0005789|GO:0005515|GO:0012505|GO:0031090|GO:0019222|GO:0042802|GO:0003712|GO:0006725|GO:1901360|GO:0003676|GO:…	signaling|cell|membrane|cellular process|metabolic process|response to stimulus|nucleic acid binding transcription factor activity|binding|transcription factor activity, protein binding|cellular response to stimulus|organic cyclic compound binding|transcription factor activity, sequence-specific DNA binding|regulation of cellular process|intracellular organelle|nitrogen compound metabolic process…	K09054	cyclic AMP-dependent transcription factor ATF-6 alpha[-]	hsa04141|hsa05010	Protein processing in endoplasmic reticulum - Homo sapiens (human)|Alzheimer,s disease - Homo sapiens (human)	1:161766294-161964070	139	186	216	938	945	955	1.24021139580762	1.50825405987726	1.73760412329988	7.49864430885943	6.91802405123578	7.98572845970184	1.49535652632825	7.46746560659902	-2.32012919174395	1.72107998586749e-25	2.43719213458674e-23	DOWN
ENSG00000166233	ARIH1	ariadne RBR E3 ubiquitin protein ligase 1 [Source:HGNC Symbol;Acc:HGNC:689]	GO:0032991|GO:0023052|GO:0005623|GO:0009987|GO:0008152|GO:0050896|GO:0005488|GO:0003824|GO:0051716|GO:0050794|GO:0071704|GO:0009056|GO:0043167|GO:0044237|GO:0009893|GO:0016874|GO:0005622|GO:0005515|GO:0043234|GO:0016740|GO:0019222|GO:0031325|GO:0043169|GO:0019899|GO:0005737|GO:0007154|GO:0007165|GO:0019787|GO:0000151|GO:0019538|GO:0010033|GO:0031323|GO:0032268|GO:0005829|GO:0045732|GO:0046872|GO:…	macromolecular complex|signaling|cell|cellular process|metabolic process|response to stimulus|binding|catalytic activity|cellular response to stimulus|regulation of cellular process|organic substance metabolic process|catabolic process|ion binding|cellular metabolic process|positive regulation of metabolic process|ligase activity|intracellular|protein binding|protein complex|transferase activity|…	-	-	-	-	15:72474326-72602985	149	170	331	1437	1512	1382	0.366525171664812	0.380054296614335	0.73410654645658	3.16717344487931	3.05166591278469	3.18606184247885	0.493562004911909	3.13496706671428	-2.66714704417719	1.72254150330877e-25	2.43719213458674e-23	DOWN
ENSG00000065883	CDK13	cyclin-dependent kinase 13 [Source:HGNC Symbol;Acc:HGNC:1733]	GO:0032502|GO:0032991|GO:0002376|GO:0005623|GO:0009987|GO:0005576|GO:0008152|GO:0005488|GO:0003824|GO:0036094|GO:0097159|GO:0008283|GO:0050794|GO:0043229|GO:0006807|GO:0071704|GO:0043167|GO:0044237|GO:0016043|GO:0043227|GO:0009058|GO:0005615|GO:0005622|GO:0002520|GO:0005515|GO:0043234|GO:0012505|GO:0016740|GO:0048856|GO:0019222|GO:0016032|GO:0008284|GO:0051726|GO:0042127|GO:0007049|GO:0006725|GO:…	developmental process|macromolecular complex|immune system process|cell|cellular process|extracellular region|metabolic process|binding|catalytic activity|small molecule binding|organic cyclic compound binding|cell proliferation|regulation of cellular process|intracellular organelle|nitrogen compound metabolic process|organic substance metabolic process|ion binding|cellular metabolic process|cell…	-	-	-	-	7:39950037-40097134	178	221	258	1071	1169	1005	0.772938646612244	0.872162319467908	1.01008820902576	4.16688870137461	4.16492448657125	4.08996719446928	0.885063058368637	4.14059346080505	-2.22598540826003	1.86810100020259e-25	2.63067392736076e-23	DOWN
ENSG00000116717	GADD45A	growth arrest and DNA damage inducible alpha [Source:HGNC Symbol;Acc:HGNC:4095]	GO:0023052|GO:0005623|GO:0009987|GO:0008152|GO:0050896|GO:0005488|GO:0051716|GO:0097159|GO:0009892|GO:0048523|GO:0050794|GO:0043229|GO:0006807|GO:0006950|GO:0071704|GO:0009628|GO:0044237|GO:0023051|GO:0016043|GO:0043227|GO:0009605|GO:0009893|GO:0005622|GO:0005515|GO:0019222|GO:0051726|GO:0007049|GO:0006281|GO:0006725|GO:0009314|GO:0022402|GO:0009612|GO:1901360|GO:0010941|GO:0003676|GO:0034641|GO:…	signaling|cell|cellular process|metabolic process|response to stimulus|binding|cellular response to stimulus|organic cyclic compound binding|negative regulation of metabolic process|negative regulation of cellular process|regulation of cellular process|intracellular organelle|nitrogen compound metabolic process|response to stress|organic substance metabolic process|response to abiotic stimulus|ce…	K04402	growth arrest and DNA-damage-inducible protein[-]	hsa04010|hsa04210|hsa04068|hsa04110|hsa04115	MAPK signaling pathway - Homo sapiens (human)|Apoptosis - Homo sapiens (human)|FoxO signaling pathway - Homo sapiens (human)|Cell cycle - Homo sapiens (human)|p53 signaling pathway - Homo sapiens (human)	1:67685061-67688338	1271	1291	1541	346	384	338	22.5612461925653	20.8268502529617	24.6623358382225	5.5028872229411	5.59263017527438	5.62293666441274	22.6834774279165	5.57281802087607	2.02516287720259	1.96212050254543e-25	2.750100726901e-23	UP
ENSG00000080503	SMARCA2	SWI/SNF related, matrix associated, actin dependent regulator of chromatin, subfamily a, member 2 [Source:HGNC Symbol;Acc:HGNC:11098]	GO:0032502|GO:0040007|GO:0032991|GO:0000003|GO:0005623|GO:0009987|GO:0022414|GO:0008152|GO:0005488|GO:0000988|GO:0003824|GO:0036094|GO:0097159|GO:0009892|GO:0048523|GO:0044877|GO:0008283|GO:0050794|GO:0043229|GO:0006807|GO:0016049|GO:0044702|GO:0071704|GO:0043167|GO:0019953|GO:0044237|GO:0003006|GO:0000989|GO:0045926|GO:0000785|GO:0016043|GO:0043227|GO:0040008|GO:0009893|GO:0032504|GO:0016787|GO:…	developmental process|growth|macromolecular complex|reproduction|cell|cellular process|reproductive process|metabolic process|binding|transcription factor activity, protein binding|catalytic activity|small molecule binding|organic cyclic compound binding|negative regulation of metabolic process|negative regulation of cellular process|macromolecular complex binding|cell proliferation|regulation of…	-	-	-	-	9:2015219-2193624	34	29	37	281	301	277	0.111609525367089	0.0865173411736454	0.109506452721775	0.826461110005389	0.810686144485998	0.852173118121081	0.10254443975417	0.829773457537489	-3.01646824260853	1.99956293734245e-25	2.78948373511316e-23	DOWN
ENSG00000176463	SLCO3A1	solute carrier organic anion transporter family member 3A1 [Source:HGNC Symbol;Acc:HGNC:10952]	GO:0005215|GO:0005623|GO:0016020|GO:0009987|GO:0005488|GO:0022857|GO:0071944|GO:0031224|GO:0005515|GO:0005886|GO:0006810|GO:0005887|GO:0022891|GO:0031226|GO:0055085|GO:0016021|GO:0010876|GO:0006811|GO:0015075|GO:0006869|GO:0015347|GO:0006820|GO:0015711|GO:0008509|GO:0015908|GO:0046942|GO:0015732|GO:0015718|GO:0043252|GO:0008514	transporter activity|cell|membrane|cellular process|binding|transmembrane transporter activity|cell periphery|intrinsic component of membrane|protein binding|plasma membrane|transport|integral component of plasma membrane|substrate-specific transmembrane transporter activity|intrinsic component of plasma membrane|transmembrane transport|integral component of membrane|lipid localization|ion transp…	-	-	-	-	15:91853695-92172435	35	34	73	409	520	648	0.173495031156911	0.153172268443473	0.326257720618744	1.81653140296656	2.11491654952363	3.01040800825451	0.217641673406376	2.3139519869149	-3.41033219843863	2.05694147211791e-25	2.85618282365619e-23	DOWN
ENSG00000170684	ZNF296	zinc finger protein 296 [Source:HGNC Symbol;Acc:HGNC:15981]	GO:0000003|GO:0005623|GO:0009987|GO:0022414|GO:0008152|GO:0005488|GO:0000988|GO:0097159|GO:0009892|GO:0048523|GO:0050794|GO:0043229|GO:0006807|GO:0044702|GO:0071704|GO:0043167|GO:0019953|GO:0044237|GO:0000989|GO:0043227|GO:0032504|GO:0009058|GO:0005622|GO:0005515|GO:0048609|GO:0019222|GO:0006725|GO:1901360|GO:0003676|GO:0034641|GO:0046483|GO:0043231|GO:0043169|GO:0001076|GO:0009890|GO:0006139|GO:…	reproduction|cell|cellular process|reproductive process|metabolic process|binding|transcription factor activity, protein binding|organic cyclic compound binding|negative regulation of metabolic process|negative regulation of cellular process|regulation of cellular process|intracellular organelle|nitrogen compound metabolic process|single organism reproductive process|organic substance metabolic p…	-	-	-	-	19:45071500-45076588	367	333	290	38	51	35	8.04974990062982	6.63804713705055	5.73493576451806	0.746793265379124	0.917812693682308	0.719467645029997	6.80757760073281	0.79469120136381	3.09867524644277	2.24852885879456e-25	3.10775835881727e-23	UP
ENSG00000111110	PPM1H	protein phosphatase, Mg2+/Mn2+ dependent 1H [Source:HGNC Symbol;Acc:HGNC:18583]	GO:0005623|GO:0009987|GO:0008152|GO:0003824|GO:0043229|GO:0071704|GO:0044237|GO:0043227|GO:0016787|GO:0005622|GO:0016788|GO:0043231|GO:0005737|GO:0019538|GO:0043412|GO:0036211|GO:0006796|GO:0044267|GO:0005634|GO:0042578|GO:0016311|GO:0016791|GO:0006464|GO:0006470|GO:0004721|GO:0004722	cell|cellular process|metabolic process|catalytic activity|intracellular organelle|organic substance metabolic process|cellular metabolic process|membrane-bounded organelle|hydrolase activity|intracellular|hydrolase activity, acting on ester bonds|intracellular membrane-bounded organelle|cytoplasm|protein metabolic process|macromolecule modification|protein modification process|phosphate-containi…	-	-	-	-	12:62643982-62935037	30	39	65	378	445	367	0.273957287554073	0.323681281402218	0.535175994998163	3.09283872303472	3.33423405319412	3.14096317762585	0.377604854651485	3.18934531795156	-3.07831109220349	2.36545977201474e-25	3.2543058080059e-23	DOWN
ENSG00000115159	GPD2	glycerol-3-phosphate dehydrogenase 2 [Source:HGNC Symbol;Acc:HGNC:4456]	GO:0032502|GO:0040007|GO:0032991|GO:0005623|GO:0016020|GO:0009987|GO:0008152|GO:0005488|GO:0003824|GO:0016491|GO:0043229|GO:0071704|GO:0009056|GO:0043167|GO:0044237|GO:0043227|GO:0009058|GO:0048589|GO:0005622|GO:0043234|GO:0048856|GO:0031090|GO:0044262|GO:0044255|GO:0019866|GO:0007275|GO:0048513|GO:0044281|GO:0019637|GO:0016614|GO:0043231|GO:0043169|GO:0005737|GO:0007423|GO:0005975|GO:0035264|GO:…	developmental process|growth|macromolecular complex|cell|membrane|cellular process|metabolic process|binding|catalytic activity|oxidoreductase activity|intracellular organelle|organic substance metabolic process|catabolic process|ion binding|cellular metabolic process|membrane-bounded organelle|biosynthetic process|developmental growth|intracellular|protein complex|anatomical structure developmen…	K00111	glycerol-3-phosphate dehydrogenase[1.1.5.3]	hsa00564	Glycerophospholipid metabolism - Homo sapiens (human)	2:156435290-156613735	97	204	260	1411	1476	1302	0.639166630669963	1.22166833946252	1.54465701248468	8.33044596303415	7.97991231826573	8.04051234851894	1.13516399420572	8.11695687660627	-2.83803821385706	2.72259172148343e-25	3.7284519840902e-23	DOWN
ENSG00000131725	WDR44	WD repeat domain 44 [Source:HGNC Symbol;Acc:HGNC:30512]	GO:0040011|GO:0005623|GO:0016020|GO:0009987|GO:0005488|GO:0050794|GO:0040012|GO:0043229|GO:0048870|GO:0043227|GO:0005622|GO:0005515|GO:0012505|GO:0031090|GO:0005874|GO:0043231|GO:0019899|GO:0005737|GO:0006928|GO:0051270|GO:0016477|GO:0010008|GO:2000145|GO:0005794|GO:0005768|GO:0005829|GO:0030334|GO:0048471|GO:0051020|GO:0005856|GO:0015630|GO:0031267|GO:0017016|GO:0017137	locomotion|cell|membrane|cellular process|binding|regulation of cellular process|regulation of locomotion|intracellular organelle|cell motility|membrane-bounded organelle|intracellular|protein binding|endomembrane system|organelle membrane|microtubule|intracellular membrane-bounded organelle|enzyme binding|cytoplasm|movement of cell or subcellular component|regulation of cellular component moveme…	-	-	-	-	X:118346073-118449961	122	144	236	932	1082	1006	0.931853174103177	0.999608195592917	1.62522619383457	6.37824932134721	6.78083031814248	7.20136608824989	1.18556252117689	6.78681524257986	-2.51716299318006	2.73993694509937e-25	3.73507203465738e-23	DOWN
ENSG00000138696	BMPR1B	bone morphogenetic protein receptor type IB [Source:HGNC Symbol;Acc:HGNC:1077]	GO:0040011|GO:0032502|GO:0040007|GO:0032991|GO:0004871|GO:0000003|GO:0023052|GO:0005623|GO:0048511|GO:0016020|GO:0009987|GO:0022414|GO:0008152|GO:0050896|GO:0005488|GO:0003824|GO:0036094|GO:0051716|GO:0042995|GO:0097159|GO:0004872|GO:0048523|GO:0008283|GO:0050794|GO:0001550|GO:0006807|GO:0006950|GO:0001502|GO:0005057|GO:0044702|GO:0071704|GO:0043167|GO:0042698|GO:0019953|GO:0044237|GO:0038023|GO:…	locomotion|developmental process|growth|macromolecular complex|signal transducer activity|reproduction|signaling|cell|rhythmic process|membrane|cellular process|reproductive process|metabolic process|response to stimulus|binding|catalytic activity|small molecule binding|cellular response to stimulus|cell projection|organic cyclic compound binding|receptor activity|negative regulation of cellular …	K13578	bone morphogenetic protein receptor type-1B[2.7.11.30]	hsa04060|hsa04360|hsa04390|hsa04550|hsa04350	Cytokine-cytokine receptor interaction - Homo sapiens (human)|Axon guidance - Homo sapiens (human)|Hippo signaling pathway - Homo sapiens (human)|Signaling pathways regulating pluripotency of stem cells - Homo sapiens (human)|TGF-beta signaling pathway - Homo sapiens (human)	4:94757968-95158448	5	5	20	200	199	181	0.0302437747084458	0.0274875532324256	0.109068921755816	1.08385820383776	0.987565955816834	1.02601118128477	0.0556000832322291	1.03247844697979	-4.21488081279275	2.92866082424435e-25	3.97419273849959e-23	DOWN
ENSG00000204516	MICB	MHC class I polypeptide-related sequence B [Source:HGNC Symbol;Acc:HGNC:7091]	GO:0002376|GO:0023052|GO:0005623|GO:0016020|GO:0009987|GO:0050896|GO:0005488|GO:0019835|GO:0051716|GO:0002683|GO:0050794|GO:0045321|GO:0001909|GO:0019882|GO:0006950|GO:0006955|GO:0009628|GO:0003823|GO:0009986|GO:0051707|GO:0007155|GO:0071944|GO:0009607|GO:0009605|GO:0031224|GO:0002684|GO:0042267|GO:0002682|GO:0001913|GO:0005515|GO:0005886|GO:0016032|GO:0002757|GO:0002250|GO:0016337|GO:0045087|GO:…	immune system process|signaling|cell|membrane|cellular process|response to stimulus|binding|cytolysis|cellular response to stimulus|negative regulation of immune system process|regulation of cellular process|leukocyte activation|leukocyte mediated cytotoxicity|antigen processing and presentation|response to stress|immune response|response to abiotic stimulus|antigen binding|cell surface|response …	K07985	MHC class I-related protein[-]	hsa04650	Natural killer cell mediated cytotoxicity - Homo sapiens (human)	6:31494881-31511124	1552	1664	1781	436	478	413	23.1806570499614	22.5874561567152	23.9834755710316	5.83468960375829	5.85773855309126	5.78113770307586	23.2505295925694	5.82452195330847	1.99705202702879	2.97087125554135e-25	4.0132303376892e-23	UP
ENSG00000136560	TANK	TRAF family member associated NFKB activator [Source:HGNC Symbol;Acc:HGNC:11562]	GO:0002376|GO:0023052|GO:0005623|GO:0009987|GO:0050896|GO:0005488|GO:0051716|GO:0050794|GO:0006950|GO:0043167|GO:0006955|GO:0002684|GO:0005622|GO:0002682|GO:0005515|GO:0002757|GO:0045087|GO:0006952|GO:0043169|GO:0019899|GO:0005737|GO:0002218|GO:0050776|GO:0007154|GO:0007165|GO:0050778|GO:0005829|GO:0046872|GO:0002758|GO:0002764|GO:0035556|GO:0045089|GO:0045088|GO:0044389|GO:0031625|GO:0002221|GO:…	immune system process|signaling|cell|cellular process|response to stimulus|binding|cellular response to stimulus|regulation of cellular process|response to stress|ion binding|immune response|positive regulation of immune system process|intracellular|regulation of immune system process|protein binding|immune response-activating signal transduction|innate immune response|defense response|cation bin…	K12650	TRAF family member-associated NF-kappa-B activator[-]	hsa04622	RIG-I-like receptor signaling pathway - Homo sapiens (human)	2:161136908-161236221	59	73	126	605	650	703	0.349505557852272	0.393015951463859	0.672961586678225	3.21112983868923	3.15926839897226	3.90291699948239	0.471827698664785	3.42443841238129	-2.85953539437973	4.2282972344206e-25	5.68610746109877e-23	DOWN
ENSG00000147044	CASK	calcium/calmodulin-dependent serine protein kinase (MAGUK family) [Source:HGNC Symbol;Acc:HGNC:1497]	GO:0031012|GO:0045202|GO:0023052|GO:0005623|GO:0016020|GO:0009987|GO:0005576|GO:0008152|GO:0030054|GO:0050896|GO:0005488|GO:0003824|GO:0005604|GO:0036094|GO:0051716|GO:0042995|GO:0097159|GO:0030055|GO:0048523|GO:0008283|GO:0050794|GO:0043229|GO:0005578|GO:0006807|GO:0051050|GO:0006950|GO:0071704|GO:0043167|GO:0044237|GO:0051641|GO:0005911|GO:0016043|GO:0007155|GO:0043227|GO:0071944|GO:0009605|GO:…	extracellular matrix|synapse|signaling|cell|membrane|cellular process|extracellular region|metabolic process|cell junction|response to stimulus|binding|catalytic activity|basement membrane|small molecule binding|cellular response to stimulus|cell projection|organic cyclic compound binding|cell-substrate junction|negative regulation of cellular process|cell proliferation|regulation of cellular pro…	K06103	calcium/calmodulin-dependent serine protein kinase[2.7.11.1]	hsa04530	Tight junction - Homo sapiens (human)	X:41514934-41923463	152	183	274	1073	1093	1235	0.625809420622331	0.684745166470379	1.01709557119046	3.9581734852806	3.69220258392117	4.76533327437521	0.77588338609439	4.13856978119233	-2.41522054386986	4.98930923222607e-25	6.67940976766264e-23	DOWN
ENSG00000100030	MAPK1	mitogen-activated protein kinase 1 [Source:HGNC Symbol;Acc:HGNC:6871]	GO:0040011|GO:0032502|GO:0032991|GO:0004871|GO:0000003|GO:0002376|GO:0023052|GO:0005623|GO:0016020|GO:0009987|GO:0005576|GO:0022414|GO:0008152|GO:0030054|GO:0050896|GO:0005488|GO:0003824|GO:0036094|GO:1903561|GO:0051716|GO:0042995|GO:0097159|GO:0030055|GO:0048523|GO:0008283|GO:0050794|GO:0040012|GO:0043229|GO:0006807|GO:0006950|GO:0005057|GO:0044702|GO:0071704|GO:0043167|GO:0006955|GO:0009628|GO:…	locomotion|developmental process|macromolecular complex|signal transducer activity|reproduction|immune system process|signaling|cell|membrane|cellular process|extracellular region|reproductive process|metabolic process|cell junction|response to stimulus|binding|catalytic activity|small molecule binding|extracellular vesicle|cellular response to stimulus|cell projection|organic cyclic compound bin…	K04371	mitogen-activated protein kinase 1/3[2.7.11.24]	hsa05200|hsa04151|hsa05206|hsa04010|hsa04014|hsa04810|hsa04015|hsa05203|hsa05205|hsa04510|hsa04024|hsa04062|hsa05034|hsa05152|hsa05164|hsa04360|hsa05010|hsa04022|hsa04921|hsa04261|hsa05161|hsa04072|hsa04550|hsa04210|hsa04910|hsa04650|hsa04068|hsa05160|hsa04380|hsa04611|hsa04114|hsa04722|hsa04270|hsa04071|hsa05145|hsa04919|hsa04724|hsa04726|hsa04725|hsa04668|hsa04620|hsa05142|hsa04660|hsa04066|hsa…	Pathways in cancer - Homo sapiens (human)|PI3K-Akt signaling pathway - Homo sapiens (human)|MicroRNAs in cancer - Homo sapiens (human)|MAPK signaling pathway - Homo sapiens (human)|Ras signaling pathway - Homo sapiens (human)|Regulation of actin cytoskeleton - Homo sapiens (human)|Rap1 signaling pathway - Homo sapiens (human)|Viral carcinogenesis - Homo sapiens (human)|Proteoglycans in cancer - H…	22:21754500-21867680	635	765	935	3540	3941	3291	3.62562754798411	3.9696405976642	4.81321414404829	18.1096660165609	18.4622190441598	17.6102791619361	4.1361607632322	18.0607214075523	-2.12649135403445	5.34803243364232e-25	7.12768572651598e-23	DOWN
ENSG00000153317	ASAP1	ArfGAP with SH3 domain, ankyrin repeat and PH domain 1 [Source:HGNC Symbol;Acc:HGNC:2720]	GO:0032502|GO:0045202|GO:0005623|GO:0016020|GO:0009987|GO:0008152|GO:0005488|GO:0042995|GO:0048523|GO:0050794|GO:0043167|GO:0009653|GO:0016043|GO:0008289|GO:0009893|GO:0030234|GO:0050793|GO:0005622|GO:0005515|GO:0048856|GO:0019222|GO:0045595|GO:0048468|GO:0007275|GO:0045596|GO:0016358|GO:0043168|GO:0008047|GO:0005543|GO:0051128|GO:0043169|GO:0005737|GO:0043005|GO:0043197|GO:0036477|GO:0043085|GO:…	developmental process|synapse|cell|membrane|cellular process|metabolic process|binding|cell projection|negative regulation of cellular process|regulation of cellular process|ion binding|anatomical structure morphogenesis|cellular component organization|lipid binding|positive regulation of metabolic process|enzyme regulator activity|regulation of developmental process|intracellular|protein binding…	K12488	Arf-GAP with SH3 domain, ANK repeat and PH domain-containing protein[-]	hsa04144|hsa04666	Endocytosis - Homo sapiens (human)|Fc gamma R-mediated phagocytosis - Homo sapiens (human)	8:130052104-130443660	340	358	744	3118	3637	3193	1.65957340867426	1.58810751754809	3.27419743411452	13.6361323581326	14.5656102987277	14.6064704530745	2.17395945344562	14.2694043699783	-2.71452817744418	6.8256291408556e-25	9.05654810538236e-23	DOWN
ENSG00000241973	PI4KA	phosphatidylinositol 4-kinase, catalytic, alpha [Source:HGNC Symbol;Acc:HGNC:8983]	GO:0023052|GO:0005623|GO:0009987|GO:0008152|GO:0050896|GO:0005488|GO:0003824|GO:0051716|GO:0050794|GO:0071704|GO:0044237|GO:0005622|GO:0016740|GO:0044255|GO:0016772|GO:0019637|GO:0007154|GO:0006629|GO:0007165|GO:0046486|GO:0016301|GO:0006796|GO:0035556|GO:0030258|GO:0016773|GO:0006644|GO:0016310|GO:0048017|GO:0046834|GO:0006650|GO:0048015|GO:0046854|GO:0046488	signaling|cell|cellular process|metabolic process|response to stimulus|binding|catalytic activity|cellular response to stimulus|regulation of cellular process|organic substance metabolic process|cellular metabolic process|intracellular|transferase activity|cellular lipid metabolic process|transferase activity, transferring phosphorus-containing groups|organophosphate metabolic process|cell commun…	K00888	phosphatidylinositol 4-kinase A[2.7.1.67]	hsa01100|hsa04070|hsa00562	Metabolic pathways - Homo sapiens (human)|Phosphatidylinositol signaling system - Homo sapiens (human)|Inositol phosphate metabolism - Homo sapiens (human)	22:20707691-20859417	299	294	418	1558	1704	1604	1.16370267429218	1.03991564298467	1.46677074283845	5.43295924150878	5.4413766499186	5.85065547464571	1.22346302003843	5.57499712202436	-2.18800056458697	7.76493276690795e-25	1.02572700364279e-22	DOWN
ENSG00000009844	VTA1	vesicle (multivesicular body) trafficking 1 [Source:HGNC Symbol;Acc:HGNC:20954]	GO:0005623|GO:0016020|GO:0009987|GO:0005576|GO:0005488|GO:1903561|GO:0043229|GO:0051641|GO:0016043|GO:0043227|GO:0005622|GO:0005515|GO:0012505|GO:0031090|GO:0016032|GO:0008022|GO:0006810|GO:0031982|GO:0022607|GO:0043231|GO:0005737|GO:0045184|GO:0008104|GO:0061024|GO:0070062|GO:0051649|GO:0010008|GO:0005768|GO:0006996|GO:0016192|GO:0005829|GO:0006900|GO:0016050|GO:0019068|GO:0015031|GO:0071985|GO:…	cell|membrane|cellular process|extracellular region|binding|extracellular vesicle|intracellular organelle|cellular localization|cellular component organization|membrane-bounded organelle|intracellular|protein binding|endomembrane system|organelle membrane|viral process|protein C-terminus binding|transport|vesicle|cellular component assembly|intracellular membrane-bounded organelle|cytoplasm|estab…	K12199	vacuolar protein sorting-associated protein VTA1[-]	hsa04144	Endocytosis - Homo sapiens (human)	6:142147162-142224689	207	229	318	1160	1275	1176	1.3594413954353	1.36680183834043	1.88291584329449	6.82566970695929	6.87017439681887	7.23812444457361	1.53638635902341	6.97798951611726	-2.18327037008697	9.4507650750263e-25	1.24292132400808e-22	DOWN
ENSG00000268205	CTC-444N24.11	-	-	-	-	-	-	-	19:57304305-57308562	54	48	54	417	424	341	0.897090460790889	0.724704203803508	0.808818238484921	6.20689289365605	5.77927954178268	5.30912631371957	0.810204301026439	5.76509958305277	-2.83098787958098	1.05060878701232e-24	1.37565240032744e-22	DOWN
ENSG00000105778	AVL9	AVL9 homolog (S. cerevisiase) [Source:HGNC Symbol;Acc:HGNC:28994]	GO:0040011|GO:0005623|GO:0016020|GO:0009987|GO:0043229|GO:0048870|GO:0043227|GO:0031224|GO:0005622|GO:0012505|GO:0043231|GO:0005737|GO:0006928|GO:0016477|GO:0016021|GO:0005768|GO:0055037	locomotion|cell|membrane|cellular process|intracellular organelle|cell motility|membrane-bounded organelle|intrinsic component of membrane|intracellular|endomembrane system|intracellular membrane-bounded organelle|cytoplasm|movement of cell or subcellular component|cell migration|integral component of membrane|endosome|recycling endosome	-	-	-	-	7:32495426-32588721	70	85	175	1298	1373	754	0.201618477512042	0.222502996920835	0.454450862487603	3.349712512747	3.2446925214686	2.03533238346778	0.29285744564016	2.87657913922779	-3.29608368231852	1.3991139741332e-24	1.82398028750099e-22	DOWN
ENSG00000003249	DBNDD1	dysbindin (dystrobrevin binding protein 1) domain containing 1 [Source:HGNC Symbol;Acc:HGNC:28455]	GO:0005623|GO:0005622|GO:0005737	cell|intracellular|cytoplasm	-	-	-	-	16:90004865-90020128	140	142	284	1169	1293	1154	1.07316456863734	0.989249771914593	1.96277628181518	8.0287980219144	8.13213910654659	8.29034898612281	1.3417302074557	8.15042870486127	-2.60278133939764	1.53087456377895e-24	1.98707518378508e-22	DOWN
ENSG00000113716	HMGXB3	HMG box domain containing 3 [Source:HGNC Symbol;Acc:HGNC:28982]	GO:0005623|GO:0009987|GO:0008152|GO:0005488|GO:0003824|GO:0097159|GO:0043229|GO:0044237|GO:0043227|GO:0005622|GO:0016740|GO:0003676|GO:0016772|GO:0043231|GO:0003677|GO:0016301|GO:0006796|GO:0005634|GO:0016310	cell|cellular process|metabolic process|binding|catalytic activity|organic cyclic compound binding|intracellular organelle|cellular metabolic process|membrane-bounded organelle|intracellular|transferase activity|nucleic acid binding|transferase activity, transferring phosphorus-containing groups|intracellular membrane-bounded organelle|DNA binding|kinase activity|phosphate-containing compound met…	-	-	-	-	5:150000046-150053142	295	294	274	1295	1551	1300	2.21357397406043	2.00492911968245	1.85368823683286	8.70641932572685	9.54886844180485	9.14206619856211	2.02406377685858	9.13245132203127	-2.1737474096491	2.0353751838324e-24	2.63048011853387e-22	DOWN
ENSG00000218336	TENM3	teneurin transmembrane protein 3 [Source:HGNC Symbol;Acc:HGNC:29944]	GO:0032502|GO:0023052|GO:0005623|GO:0016020|GO:0009987|GO:0008152|GO:0050896|GO:0005488|GO:0051716|GO:0042995|GO:0050794|GO:0071704|GO:0009653|GO:0016043|GO:0007155|GO:0031224|GO:0050793|GO:0005515|GO:0048856|GO:0042802|GO:0045595|GO:0048468|GO:0051130|GO:0007275|GO:0048513|GO:0051128|GO:0098609|GO:0045597|GO:0007423|GO:0009887|GO:0043005|GO:0046983|GO:0007154|GO:0007165|GO:0030030|GO:0048869|GO:…	developmental process|signaling|cell|membrane|cellular process|metabolic process|response to stimulus|binding|cellular response to stimulus|cell projection|regulation of cellular process|organic substance metabolic process|anatomical structure morphogenesis|cellular component organization|cell adhesion|intrinsic component of membrane|regulation of developmental process|protein binding|anatomical …	-	-	-	-	4:182143987-182803024	53	61	118	661	706	541	0.274735782546167	0.287377682213184	0.551488340213321	3.07000592945528	3.00270920302485	2.6282501334729	0.371200601657557	2.90032175531768	-2.9659420045731	2.18972444885668e-24	2.81776007311066e-22	DOWN
ENSG00000083097	DOPEY1	dopey family member 1 [Source:HGNC Symbol;Acc:HGNC:21194]	GO:0005623|GO:0016020|GO:0009987|GO:0043229|GO:0051641|GO:0016043|GO:0043227|GO:0005622|GO:0012505|GO:0031090|GO:0006810|GO:0043231|GO:0005737|GO:0045184|GO:0008104|GO:0051649|GO:0010256|GO:0005794|GO:0006996|GO:0016192|GO:0015031|GO:0046907|GO:0007029|GO:0000139|GO:0048193|GO:0016482|GO:0016197|GO:0006892|GO:0006895	cell|membrane|cellular process|intracellular organelle|cellular localization|cellular component organization|membrane-bounded organelle|intracellular|endomembrane system|organelle membrane|transport|intracellular membrane-bounded organelle|cytoplasm|establishment of protein localization|protein localization|establishment of localization in cell|endomembrane system organization|Golgi apparatus|org…	-	-	-	-	6:83067666-83171350	52	56	52	377	407	353	0.257316827992394	0.251842526507722	0.231996639067881	1.67147813607038	1.6524352844189	1.63706399593224	0.247051997855999	1.65365913880717	-2.74277526131732	2.56298936108723e-24	3.28392636849348e-22	DOWN
ENSG00000196730	DAPK1	death-associated protein kinase 1 [Source:HGNC Symbol;Acc:HGNC:2674]	GO:0002376|GO:0023052|GO:0005623|GO:0016020|GO:0009987|GO:0008152|GO:0050896|GO:0005488|GO:0003824|GO:0036094|GO:0051716|GO:0097159|GO:0009892|GO:0048523|GO:0050794|GO:0043229|GO:0006807|GO:0006950|GO:0071704|GO:0009056|GO:0043167|GO:0006955|GO:0044237|GO:0006914|GO:0023051|GO:0071944|GO:0023057|GO:0009893|GO:0009058|GO:0005622|GO:0005515|GO:0005886|GO:0016740|GO:0019222|GO:0042802|GO:0050804|GO:…	immune system process|signaling|cell|membrane|cellular process|metabolic process|response to stimulus|binding|catalytic activity|small molecule binding|cellular response to stimulus|organic cyclic compound binding|negative regulation of metabolic process|negative regulation of cellular process|regulation of cellular process|intracellular organelle|nitrogen compound metabolic process|response to s…	K08803	death-associated protein kinase[2.7.11.1]	hsa05200|hsa05219	Pathways in cancer - Homo sapiens (human)|Bladder cancer - Homo sapiens (human)	9:87497228-87708633	50	58	81	506	498	869	0.164060240713705	0.172959621513407	0.239625908750786	1.48759724508088	1.34070837958006	2.67230614892515	0.192215256992633	1.83353725786203	-3.25383482322639	2.63727638510445e-24	3.36466876926958e-22	DOWN
ENSG00000047230	CTPS2	CTP synthase 2 [Source:HGNC Symbol;Acc:HGNC:2520]	GO:0005623|GO:0009987|GO:0008152|GO:0005488|GO:0003824|GO:0036094|GO:0097159|GO:0043229|GO:0006807|GO:0071704|GO:0043167|GO:0044237|GO:0043227|GO:0009058|GO:0016874|GO:0005622|GO:0005515|GO:0006725|GO:1901360|GO:0006082|GO:0034641|GO:0043168|GO:0044281|GO:0001882|GO:0019637|GO:0046483|GO:0043231|GO:0005737|GO:0006520|GO:0006139|GO:0055086|GO:0000166|GO:0044249|GO:0005829|GO:0035639|GO:0015949|GO:…	cell|cellular process|metabolic process|binding|catalytic activity|small molecule binding|organic cyclic compound binding|intracellular organelle|nitrogen compound metabolic process|organic substance metabolic process|ion binding|cellular metabolic process|membrane-bounded organelle|biosynthetic process|ligase activity|intracellular|protein binding|cellular aromatic compound metabolic process|org…	K01937	CTP synthase[6.3.4.2]	hsa01100|hsa00240	Metabolic pathways - Homo sapiens (human)|Pyrimidine metabolism - Homo sapiens (human)	X:16588003-16712936	95	106	166	731	813	665	0.911555433307884	0.924369780301325	1.43609463348338	6.28456760165505	6.40057018890436	5.98013992125126	1.0906732823642	6.22175923727022	-2.5121035696007	2.87014243865038e-24	3.64618010057312e-22	DOWN
ENSG00000166377	ATP9B	ATPase, class II, type 9B [Source:HGNC Symbol;Acc:HGNC:13541]	GO:0005215|GO:0005623|GO:0016020|GO:0009987|GO:0008152|GO:0005488|GO:0003824|GO:0036094|GO:0097159|GO:0043229|GO:0043167|GO:0051641|GO:0016043|GO:0043227|GO:0071944|GO:0016787|GO:0031224|GO:0005622|GO:0005886|GO:0012505|GO:0097035|GO:0006810|GO:0043168|GO:0001882|GO:0016817|GO:0043231|GO:0043169|GO:0005737|GO:0045184|GO:0005319|GO:0008104|GO:0061024|GO:0051649|GO:0000166|GO:0016021|GO:0010876|GO:…	transporter activity|cell|membrane|cellular process|metabolic process|binding|catalytic activity|small molecule binding|organic cyclic compound binding|intracellular organelle|ion binding|cellular localization|cellular component organization|membrane-bounded organelle|cell periphery|hydrolase activity|intrinsic component of membrane|intracellular|plasma membrane|endomembrane system|regulation of …	-	-	-	-	18:79069285-79378283	16	16	15	188	170	168	0.0509568802899257	0.046310244170236	0.0430704338289061	0.536455611220236	0.444217092020521	0.501436925778428	0.0467791860963559	0.494036543006395	-3.4006790935499	3.01109752301103e-24	3.80903836660895e-22	DOWN
ENSG00000073792	IGF2BP2	insulin like growth factor 2 mRNA binding protein 2 [Source:HGNC Symbol;Acc:HGNC:28867]	GO:0032502|GO:0005623|GO:0045182|GO:0009987|GO:0008152|GO:0005488|GO:0036094|GO:0097159|GO:0009892|GO:0048523|GO:0050794|GO:0043229|GO:0006807|GO:0071704|GO:0044237|GO:0009653|GO:0043227|GO:0009058|GO:0005622|GO:0005515|GO:0048856|GO:0019222|GO:0006810|GO:0003676|GO:0034641|GO:0001817|GO:0043231|GO:0005737|GO:0001816|GO:0009890|GO:0006403|GO:0000166|GO:0044249|GO:0019538|GO:0031324|GO:0031323|GO:…	developmental process|cell|translation regulator activity|cellular process|metabolic process|binding|small molecule binding|organic cyclic compound binding|negative regulation of metabolic process|negative regulation of cellular process|regulation of cellular process|intracellular organelle|nitrogen compound metabolic process|organic substance metabolic process|cellular metabolic process|anatomic…	-	-	-	-	3:185643739-185825056	185	177	427	1944	2213	2662	1.62947810041403	1.41686999036897	3.39092607955204	15.3415776097502	15.9928371158373	21.9741995336959	2.14575805677835	17.7695380864278	-3.04984685898893	3.41252568168203e-24	4.29863045151626e-22	DOWN
ENSG00000198707	CEP290	centrosomal protein 290kDa [Source:HGNC Symbol;Acc:HGNC:29021]	GO:0032502|GO:0032991|GO:0005623|GO:0016020|GO:0009987|GO:0008152|GO:0005488|GO:0042995|GO:0050794|GO:0043229|GO:0006807|GO:0051050|GO:0071704|GO:0044237|GO:0051641|GO:0009653|GO:0016043|GO:0043227|GO:0009893|GO:0009058|GO:0005622|GO:1903829|GO:0005515|GO:0043234|GO:0048856|GO:0005929|GO:0048646|GO:0019222|GO:0060341|GO:0007049|GO:0006725|GO:0001822|GO:0009888|GO:0048468|GO:0000930|GO:0006810|GO:…	developmental process|macromolecular complex|cell|membrane|cellular process|metabolic process|binding|cell projection|regulation of cellular process|intracellular organelle|nitrogen compound metabolic process|positive regulation of transport|organic substance metabolic process|cellular metabolic process|cellular localization|anatomical structure morphogenesis|cellular component organization|membr…	-	-	-	-	12:88049014-88142216	56	72	111	514	567	571	0.324110481749627	0.378717538021028	0.579217550380531	2.66541222633843	2.69249455336182	3.09719237710309	0.427348523383729	2.81836638560111	-2.72137413059228	3.7151504813871e-24	4.66017237274498e-22	DOWN
ENSG00000196792	STRN3	striatin 3 [Source:HGNC Symbol;Acc:HGNC:15720]	GO:0032991|GO:0023052|GO:0005623|GO:0016020|GO:0009987|GO:0008152|GO:0050896|GO:0001071|GO:0005488|GO:0051716|GO:0042995|GO:0009892|GO:0003700|GO:0048523|GO:0044877|GO:0050794|GO:0043229|GO:0006807|GO:0071704|GO:0044237|GO:0023051|GO:0044297|GO:0043227|GO:0071944|GO:0023057|GO:0009893|GO:0009058|GO:0008287|GO:0005622|GO:0005515|GO:0005886|GO:0043234|GO:0012505|GO:0019222|GO:0006725|GO:0043025|GO:…	macromolecular complex|signaling|cell|membrane|cellular process|metabolic process|response to stimulus|nucleic acid binding transcription factor activity|binding|cellular response to stimulus|cell projection|negative regulation of metabolic process|transcription factor activity, sequence-specific DNA binding|negative regulation of cellular process|macromolecular complex binding|regulation of cell…	-	-	-	-	14:30893799-31026401	169	211	232	974	1148	886	1.66335541342779	1.88738711052477	2.05873209588355	8.58924428221394	9.2706018086983	8.17261370021573	1.8698248732787	8.67748659704266	-2.21437407726366	4.25149418344202e-24	5.31063210679825e-22	DOWN
ENSG00000120451	SNX19	sorting nexin 19 [Source:HGNC Symbol;Acc:HGNC:21532]	GO:0032502|GO:0023052|GO:0005623|GO:0016020|GO:0009987|GO:0005488|GO:0043229|GO:0043167|GO:0016043|GO:0043227|GO:0008289|GO:0005622|GO:0005515|GO:0012505|GO:0048856|GO:0031090|GO:0009888|GO:0006810|GO:0007275|GO:0048513|GO:0043168|GO:0032940|GO:0005543|GO:0031982|GO:0043231|GO:0005737|GO:0007267|GO:0012506|GO:0045184|GO:0008104|GO:0007154|GO:0010008|GO:0010817|GO:0048869|GO:0005768|GO:0006996|GO:…	developmental process|signaling|cell|membrane|cellular process|binding|intracellular organelle|ion binding|cellular component organization|membrane-bounded organelle|lipid binding|intracellular|protein binding|endomembrane system|anatomical structure development|organelle membrane|tissue development|transport|multicellular organism development|animal organ development|anion binding|secretion by c…	-	-	-	-	11:130875436-130916509	203	246	290	1058	1211	1115	0.93872060001575	1.03384168866125	1.20907157224101	4.38351950844019	4.5946413846184	4.83218371623251	1.060544620306	4.60344820309703	-2.11790959308539	4.38274649712106e-24	5.45177141354383e-22	DOWN
ENSG00000068976	PYGM	phosphorylase, glycogen, muscle [Source:HGNC Symbol;Acc:HGNC:9726]	GO:0005623|GO:0009987|GO:0005576|GO:0008152|GO:0050896|GO:0005488|GO:0003824|GO:0036094|GO:1903561|GO:0097159|GO:0043229|GO:0006950|GO:0071704|GO:0009056|GO:0043167|GO:0008144|GO:0009628|GO:0044237|GO:0030246|GO:0043227|GO:0048037|GO:0005622|GO:0005515|GO:0012505|GO:0016740|GO:0044262|GO:0043168|GO:0015980|GO:0044281|GO:0001882|GO:0031982|GO:0043231|GO:0043169|GO:0010243|GO:0005737|GO:0005975|GO:…	cell|cellular process|extracellular region|metabolic process|response to stimulus|binding|catalytic activity|small molecule binding|extracellular vesicle|organic cyclic compound binding|intracellular organelle|response to stress|organic substance metabolic process|catabolic process|ion binding|drug binding|response to abiotic stimulus|cellular metabolic process|carbohydrate binding|membrane-bound…	K00688	starch phosphorylase[2.4.1.1]	hsa01100|hsa04910|hsa04931|hsa04922|hsa00500	Metabolic pathways - Homo sapiens (human)|Insulin signaling pathway - Homo sapiens (human)|Insulin resistance - Homo sapiens (human)|Glucagon signaling pathway - Homo sapiens (human)|Starch and sucrose metabolism - Homo sapiens (human)	11:64746389-64760297	379	265	159	4	7	14	4.62627199049338	2.93980422357399	1.7498665484451	0.0437486471833199	0.0701066831826863	0.160162462258647	3.10531425417082	0.0913392642082177	5.08736029665788	4.40641454920028e-24	5.45846887766909e-22	UP
ENSG00000114107	CEP70	centrosomal protein 70kDa [Source:HGNC Symbol;Acc:HGNC:29972]	GO:0005623|GO:0016020|GO:0009987|GO:0005488|GO:0043229|GO:0016043|GO:0043227|GO:0005622|GO:0005515|GO:0012505|GO:0031090|GO:0007049|GO:0022402|GO:0043231|GO:0005737|GO:0005635|GO:0031965|GO:0006996|GO:0005829|GO:0005813|GO:1903047|GO:0005815|GO:0044770|GO:0000278|GO:0031981|GO:0005654|GO:0005856|GO:0005634|GO:0000086|GO:0044772|GO:0015630	cell|membrane|cellular process|binding|intracellular organelle|cellular component organization|membrane-bounded organelle|intracellular|protein binding|endomembrane system|organelle membrane|cell cycle|cell cycle process|intracellular membrane-bounded organelle|cytoplasm|nuclear envelope|nuclear membrane|organelle organization|cytosol|centrosome|mitotic cell cycle process|microtubule organizing c…	-	-	-	-	3:138494344-138594538	103	106	198	857	848	1058	1.16518813671517	1.08978954427976	2.01946594491933	8.68632069646794	7.87083713062871	11.2168772114866	1.42481454197142	9.25801167952775	-2.69992823658479	4.9198117605195e-24	6.04428231681272e-22	DOWN
ENSG00000214655	ZSWIM8	zinc finger, SWIM-type containing 8 [Source:HGNC Symbol;Acc:HGNC:23528]	GO:0005488|GO:0043167|GO:0043169|GO:0046872|GO:0046914|GO:0008270	binding|ion binding|cation binding|metal ion binding|transition metal ion binding|zinc ion binding	-	-	-	-	10:73785582-73801797	259	298	351	1244	1339	1445	0.988444621820123	1.03359136873821	1.20774366818666	4.25374436451084	4.192777217001	5.16832805153069	1.07659321958166	4.53828321101418	-2.07567339866953	4.9176261535962e-24	6.04428231681272e-22	DOWN
ENSG00000251003	ZFPM2-AS1	ZFPM2 antisense RNA 1 [Source:HGNC Symbol;Acc:HGNC:50698]	-	-	-	-	-	-	8:105780246-106060524	12	14	17	155	160	199	0.254915620518582	0.27027694567777	0.325583636566745	2.95005390507301	2.78862043255856	3.96170727189944	0.283592067587699	3.23346053651034	-3.51118991846668	5.09414355764324e-24	6.23280990860169e-22	DOWN
ENSG00000186088	GSAP	gamma-secretase activating protein [Source:HGNC Symbol;Acc:HGNC:28042]	GO:0005623|GO:0009987|GO:0008152|GO:0005488|GO:0033218|GO:0050794|GO:0043229|GO:0006807|GO:0071704|GO:0044237|GO:0043227|GO:0009893|GO:0005622|GO:0012505|GO:0019222|GO:0042277|GO:0034641|GO:0031325|GO:0043231|GO:0005737|GO:0019538|GO:0031323|GO:0005794|GO:0005802|GO:0006518|GO:0051247|GO:0006508|GO:0043603|GO:0042982|GO:0051246|GO:0001540|GO:0030162|GO:0042987|GO:1902004|GO:0050435|GO:1902003|GO:…	cell|cellular process|metabolic process|binding|amide binding|regulation of cellular process|intracellular organelle|nitrogen compound metabolic process|organic substance metabolic process|cellular metabolic process|membrane-bounded organelle|positive regulation of metabolic process|intracellular|endomembrane system|regulation of metabolic process|peptide binding|cellular nitrogen compound metabo…	-	-	-	-	7:77310751-77416400	25	32	60	334	377	408	0.139863845707646	0.162701175777462	0.302642863923527	1.67419325137222	1.7304937535135	2.13919399858654	0.201735961802878	1.84796033449075	-3.19539360107421	5.17376230308308e-24	6.30438774678539e-22	DOWN
ENSG00000171310	CHST11	carbohydrate (chondroitin 4) sulfotransferase 11 [Source:HGNC Symbol;Acc:HGNC:17422]	GO:0032502|GO:0040007|GO:0023052|GO:0005623|GO:0016020|GO:0009987|GO:0008152|GO:0050896|GO:0003824|GO:0051716|GO:0048523|GO:0008283|GO:0050794|GO:0043229|GO:0006807|GO:0071704|GO:0044237|GO:0023051|GO:0009653|GO:0043227|GO:0023057|GO:0009058|GO:0031224|GO:0048589|GO:0005622|GO:0012505|GO:0016740|GO:0048856|GO:0031090|GO:0042127|GO:0007585|GO:0009791|GO:0009888|GO:0048468|GO:0010941|GO:0006082|GO:…	developmental process|growth|signaling|cell|membrane|cellular process|metabolic process|response to stimulus|catalytic activity|cellular response to stimulus|negative regulation of cellular process|cell proliferation|regulation of cellular process|intracellular organelle|nitrogen compound metabolic process|organic substance metabolic process|cellular metabolic process|regulation of signaling|anat…	K01017	chondroitin 4-sulfotransferase 11[2.8.2.5]	hsa00532	Glycosaminoglycan biosynthesis - chondroitin sulfate / dermatan sulfate - Homo sapiens (human)	12:104455295-104762014	49	39	110	597	864	661	0.391429727479654	0.283143445030105	0.792251324062933	4.27296653880807	5.66289659737193	4.94865928867341	0.488941498857564	4.96150747495114	-3.34304476286292	5.20823670758333e-24	6.3205975068371e-22	DOWN
ENSG00000079691	LRRC16A	leucine rich repeat containing 16A [Source:HGNC Symbol;Acc:HGNC:21581]	GO:0040011|GO:0032502|GO:0032991|GO:0005623|GO:0009987|GO:0005576|GO:0008152|GO:0050896|GO:0005488|GO:1903561|GO:0042995|GO:0048523|GO:0044877|GO:0050794|GO:0040012|GO:0043229|GO:0006807|GO:0006950|GO:0044089|GO:0071704|GO:0044237|GO:0048870|GO:0040017|GO:0009653|GO:0016043|GO:0007155|GO:0043227|GO:0031252|GO:0050793|GO:0005622|GO:0005515|GO:0043234|GO:0048856|GO:0051272|GO:0050817|GO:0045595|GO:…	locomotion|developmental process|macromolecular complex|cell|cellular process|extracellular region|metabolic process|response to stimulus|binding|extracellular vesicle|cell projection|negative regulation of cellular process|macromolecular complex binding|regulation of cellular process|regulation of locomotion|intracellular organelle|nitrogen compound metabolic process|response to stress|positive …	-	-	-	-	6:25279078-25620530	116	109	220	914	958	984	1.09130082027936	0.931951902018413	1.86605103039078	7.7042393584633	7.39467587560849	8.67580175485054	1.29643458422952	7.92490566297411	-2.61184434948767	5.8250187216483e-24	7.04049023951774e-22	DOWN
ENSG00000075461	CACNG4	calcium channel, voltage-dependent, gamma subunit 4 [Source:HGNC Symbol;Acc:HGNC:1408]	GO:0032991|GO:0005215|GO:0023052|GO:0005623|GO:0016020|GO:0009987|GO:0050896|GO:0051716|GO:0022857|GO:0050794|GO:0043229|GO:0023051|GO:0043227|GO:0071944|GO:0031224|GO:0016247|GO:0005622|GO:0005886|GO:0043234|GO:0031090|GO:0050804|GO:0042391|GO:0006810|GO:0098797|GO:0050877|GO:0031982|GO:0005887|GO:0043231|GO:0005737|GO:0007267|GO:0012506|GO:0043235|GO:0030666|GO:0009966|GO:0022891|GO:0010646|GO:…	macromolecular complex|transporter activity|signaling|cell|membrane|cellular process|response to stimulus|cellular response to stimulus|transmembrane transporter activity|regulation of cellular process|intracellular organelle|regulation of signaling|membrane-bounded organelle|cell periphery|intrinsic component of membrane|channel regulator activity|intracellular|plasma membrane|protein complex|or…	K04869	voltage-dependent calcium channel gamma-4[-]	hsa04010|hsa04921|hsa04261|hsa05414|hsa05410|hsa04260|hsa05412	MAPK signaling pathway - Homo sapiens (human)|Oxytocin signaling pathway - Homo sapiens (human)|Adrenergic signaling in cardiomyocytes - Homo sapiens (human)|Dilated cardiomyopathy - Homo sapiens (human)|Hypertrophic cardiomyopathy (HCM) - Homo sapiens (human)|Cardiac muscle contraction - Homo sapiens (human)|Arrhythmogenic right ventricular cardiomyopathy (ARVC) - Homo sapiens (human)	17:66964910-67033398	171	189	271	959	1095	1204	3.57869895923132	3.5947723424858	5.11343734521008	17.9823129959394	18.802307966914	23.6148079329378	4.0956362156424	20.1331429652637	-2.29741292508945	6.74828132064908e-24	8.1235157478491e-22	DOWN
ENSG00000226137	BAIAP2-AS1	BAIAP2 antisense RNA 1 (head to head) [Source:HGNC Symbol;Acc:HGNC:44342]	-	-	-	-	-	-	17:81029130-81034881	77	74	102	487	525	596	0.642377197821659	0.5610638464266	0.767208522066702	3.64021904340485	3.59359111415569	4.65989390466424	0.656883188771654	3.96456802074159	-2.59345492938713	7.60149179215906e-24	9.11385284992437e-22	DOWN
ENSG00000197971	MBP	myelin basic protein [Source:HGNC Symbol;Acc:HGNC:6925]	GO:0032502|GO:0002376|GO:0005198|GO:0023052|GO:0005623|GO:0016020|GO:0009987|GO:0050896|GO:0005488|GO:0042995|GO:0043218|GO:0048523|GO:0050794|GO:0043229|GO:0043209|GO:0006955|GO:0044297|GO:0009653|GO:0016043|GO:0043227|GO:0071944|GO:0019911|GO:0050793|GO:0005622|GO:0005515|GO:0005886|GO:0048856|GO:0045595|GO:0048468|GO:0043025|GO:0007275|GO:0045596|GO:0048513|GO:0048857|GO:0051128|GO:0007420|GO:…	developmental process|immune system process|structural molecule activity|signaling|cell|membrane|cellular process|response to stimulus|binding|cell projection|compact myelin|negative regulation of cellular process|regulation of cellular process|intracellular organelle|myelin sheath|immune response|cell body|anatomical structure morphogenesis|cellular component organization|membrane-bounded organe…	-	-	-	-	18:76978827-77133683	102	97	206	818	1127	944	0.173395369624794	0.149861784776324	0.315732497886479	1.24591589340957	1.57191633250784	1.50396700381775	0.212996550762532	1.44059974324505	-2.75776757933011	8.27560281445597e-24	9.88239385691074e-22	DOWN
ENSG00000091157	WDR7	WD repeat domain 7 [Source:HGNC Symbol;Acc:HGNC:13490]	GO:0032502|GO:0002376|GO:0045202|GO:0005623|GO:0009987|GO:0005488|GO:0008021|GO:0043229|GO:0043227|GO:0005622|GO:0002520|GO:0005515|GO:0012505|GO:0048856|GO:0007275|GO:0048513|GO:0031982|GO:0043231|GO:0030133|GO:0005737|GO:0048869|GO:0030097|GO:0031410|GO:0016023|GO:0070382|GO:0031988|GO:0030154|GO:0002244	developmental process|immune system process|synapse|cell|cellular process|binding|synaptic vesicle|intracellular organelle|membrane-bounded organelle|intracellular|immune system development|protein binding|endomembrane system|anatomical structure development|multicellular organism development|animal organ development|vesicle|intracellular membrane-bounded organelle|transport vesicle|cytoplasm|cel…	-	-	-	-	18:56651343-57036606	25	29	33	240	233	254	0.0706866442212596	0.0745208323987083	0.0841251235796098	0.607997908703492	0.540527615807051	0.673063187642995	0.0764442000665259	0.607196237384513	-2.98968389936246	8.7143719557569e-24	1.03648948353453e-21	DOWN
ENSG00000147099	HDAC8	histone deacetylase 8 [Source:HGNC Symbol;Acc:HGNC:13315]	GO:0032991|GO:0005623|GO:0016020|GO:0009987|GO:0008152|GO:0005488|GO:0003824|GO:0009892|GO:0048523|GO:0050794|GO:0043229|GO:0006807|GO:0071704|GO:0043167|GO:0044237|GO:0051641|GO:0016043|GO:0043227|GO:0071944|GO:0016787|GO:0009058|GO:0005622|GO:0005515|GO:0005886|GO:0043234|GO:0019222|GO:0060341|GO:0051726|GO:0007049|GO:0006725|GO:0022402|GO:1901360|GO:0016570|GO:0034641|GO:0032204|GO:0046483|GO:…	macromolecular complex|cell|membrane|cellular process|metabolic process|binding|catalytic activity|negative regulation of metabolic process|negative regulation of cellular process|regulation of cellular process|intracellular organelle|nitrogen compound metabolic process|organic substance metabolic process|ion binding|cellular metabolic process|cellular localization|cellular component organization…	K11405	histone deacetylase 8[3.5.1.98]	hsa05203|hsa05034	Viral carcinogenesis - Homo sapiens (human)|Alcoholism - Homo sapiens (human)	X:72329516-72573103	70	47	97	548	549	542	0.472025566179051	0.288039430159593	0.589733476911045	3.31092021932589	3.03745826349974	3.42529905307425	0.449932824416563	3.25789251196663	-2.85615747934188	9.16078356594258e-24	1.08526203403829e-21	DOWN
ENSG00000108846	ABCC3	ATP binding cassette subfamily C member 3 [Source:HGNC Symbol;Acc:HGNC:54]	GO:0005215|GO:0005623|GO:0016020|GO:0009987|GO:0008152|GO:0005488|GO:0003824|GO:0036094|GO:0097159|GO:0022857|GO:0071704|GO:0043167|GO:0044237|GO:0071944|GO:0016787|GO:0031224|GO:0005886|GO:0006810|GO:1901360|GO:0006082|GO:0043168|GO:0044281|GO:0001882|GO:0016817|GO:0005887|GO:0022891|GO:0031226|GO:0055085|GO:0006629|GO:0000166|GO:0016021|GO:0010876|GO:0016820|GO:0035639|GO:0001883|GO:0016818|GO:…	transporter activity|cell|membrane|cellular process|metabolic process|binding|catalytic activity|small molecule binding|organic cyclic compound binding|transmembrane transporter activity|organic substance metabolic process|ion binding|cellular metabolic process|cell periphery|hydrolase activity|intrinsic component of membrane|plasma membrane|transport|organic cyclic compound metabolic process|org…	K05667	ATP-binding cassette, subfamily C (CFTR/MRP), member 3[-]	hsa04976|hsa02010	Bile secretion - Homo sapiens (human)|ABC transporters - Homo sapiens (human)	17:50634777-50692252	522	519	1129	5055	5646	8269	2.53116552259484	2.28716343595386	4.93580465973458	21.9618457642459	22.4625387700816	37.5778484286224	3.25137787276109	27.3340776543166	-3.07157755502337	9.27723086980221e-24	1.09471324263666e-21	DOWN
ENSG00000159267	HLCS	holocarboxylase synthetase (biotin-(proprionyl-CoA-carboxylase (ATP-hydrolysing)) ligase) [Source:HGNC Symbol;Acc:HGNC:4976]	GO:0032991|GO:0005623|GO:0009987|GO:0008152|GO:0050896|GO:0005488|GO:0003824|GO:0036094|GO:0033218|GO:0097159|GO:0008283|GO:0043229|GO:0006807|GO:0071704|GO:0043167|GO:0044237|GO:0000785|GO:0016043|GO:0043227|GO:0009605|GO:0016874|GO:0005622|GO:0005515|GO:0042802|GO:1901360|GO:0009374|GO:0006082|GO:0009991|GO:0016570|GO:0034641|GO:0043168|GO:0044281|GO:0001882|GO:0046483|GO:0043231|GO:0019899|GO:…	macromolecular complex|cell|cellular process|metabolic process|response to stimulus|binding|catalytic activity|small molecule binding|amide binding|organic cyclic compound binding|cell proliferation|intracellular organelle|nitrogen compound metabolic process|organic substance metabolic process|ion binding|cellular metabolic process|chromatin|cellular component organization|membrane-bounded organe…	K01942	biotin--protein ligase[6.3.4.15]	hsa01100|hsa00780	Metabolic pathways - Homo sapiens (human)|Biotin metabolism - Homo sapiens (human)	21:36750888-36990236	51	33	68	362	514	500	0.291286020406028	0.171296842411559	0.35016342665071	1.85249085386594	2.40868760911538	2.67638539984923	0.270915429822766	2.31252128761018	-3.09355217742222	1.24138748718417e-23	1.45907015914946e-21	DOWN
ENSG00000153015	CWC27	CWC27 spliceosome-associated protein homolog [Source:HGNC Symbol;Acc:HGNC:10664]	GO:0032991|GO:0005623|GO:0009987|GO:0008152|GO:0003824|GO:0043229|GO:0006807|GO:0071704|GO:0044237|GO:0006457|GO:0043227|GO:0016853|GO:0005622|GO:0006725|GO:1901360|GO:0034641|GO:0046483|GO:0043231|GO:0030529|GO:0006139|GO:0019538|GO:0043412|GO:0036211|GO:0005681|GO:0003755|GO:0044267|GO:0010467|GO:0016070|GO:0005634|GO:0006396|GO:0016071|GO:0006464|GO:0071013|GO:0006397|GO:0018193|GO:0008380|GO:…	macromolecular complex|cell|cellular process|metabolic process|catalytic activity|intracellular organelle|nitrogen compound metabolic process|organic substance metabolic process|cellular metabolic process|protein folding|membrane-bounded organelle|isomerase activity|intracellular|cellular aromatic compound metabolic process|organic cyclic compound metabolic process|cellular nitrogen compound meta…	-	-	-	-	5:64768930-65018763	73	67	113	557	611	493	1.10953631468354	0.925500572401273	1.54850730656302	7.58529194565623	7.61954149962825	7.02255316775641	1.19451473121594	7.40912887101363	-2.63287928172923	1.29453110004032e-23	1.51556593963152e-21	DOWN
ENSG00000167632	TRAPPC9	trafficking protein particle complex 9 [Source:HGNC Symbol;Acc:HGNC:30832]	GO:0032502|GO:0005623|GO:0016020|GO:0009987|GO:0008152|GO:0005488|GO:0050794|GO:0043229|GO:0006807|GO:0071704|GO:0044237|GO:0051641|GO:0016043|GO:0043227|GO:0009893|GO:0009058|GO:0005622|GO:0005515|GO:0012505|GO:0048856|GO:0031090|GO:0019222|GO:0006486|GO:0006725|GO:0051640|GO:0006810|GO:1901360|GO:0007275|GO:0048513|GO:0034641|GO:0030900|GO:0031325|GO:0046483|GO:0007420|GO:0022607|GO:0051668|GO:…	developmental process|cell|membrane|cellular process|metabolic process|binding|regulation of cellular process|intracellular organelle|nitrogen compound metabolic process|organic substance metabolic process|cellular metabolic process|cellular localization|cellular component organization|membrane-bounded organelle|positive regulation of metabolic process|biosynthetic process|intracellular|protein b…	-	-	-	-	8:139730343-140458579	27	26	57	305	407	464	0.189080842592199	0.165475681027206	0.359889995176919	1.91372010730206	2.33853701522306	3.0452890086658	0.238148839598775	2.43251537706364	-3.35251350081022	1.53305602643607e-23	1.787806820829e-21	DOWN
ENSG00000138614	VWA9	von Willebrand factor A domain containing 9 [Source:HGNC Symbol;Acc:HGNC:25372]	GO:0005623|GO:0016020|GO:0031224|GO:0005622|GO:0005737|GO:0016021	cell|membrane|intrinsic component of membrane|intracellular|cytoplasm|integral component of membrane	-	-	-	-	15:65578753-65611289	117	125	118	795	883	574	0.653779232179023	0.63480078873067	0.594486917651551	3.98025742079267	4.04832022458643	3.00598886056067	0.627688979520415	3.67818883531326	-2.55087376394872	1.62953049062364e-23	1.89291841506141e-21	DOWN
ENSG00000104611	SH2D4A	SH2 domain containing 4A [Source:HGNC Symbol;Acc:HGNC:26102]	GO:0005623|GO:0009987|GO:0008152|GO:0005488|GO:0009892|GO:0048523|GO:0050794|GO:0071704|GO:0044237|GO:0005622|GO:0005515|GO:0019222|GO:0019899|GO:0005737|GO:0044092|GO:0050790|GO:0043086|GO:0019538|GO:0031324|GO:0031323|GO:0032268|GO:0043412|GO:0036211|GO:0032269|GO:0019902|GO:0051346|GO:0006796|GO:0044267|GO:0051174|GO:0051246|GO:0010923|GO:0016311|GO:0006464|GO:0010921|GO:0006470|GO:0035304|GO:…	cell|cellular process|metabolic process|binding|negative regulation of metabolic process|negative regulation of cellular process|regulation of cellular process|organic substance metabolic process|cellular metabolic process|intracellular|protein binding|regulation of metabolic process|enzyme binding|cytoplasm|negative regulation of molecular function|regulation of catalytic activity|negative regul…	-	-	-	-	8:19313617-19396218	108	107	153	760	831	586	1.30993760342015	1.17948761095993	1.67314957754785	8.25923268619569	8.26984476674876	6.66123327282588	1.38752493064264	7.73010357525678	-2.47797405125694	1.89658131531268e-23	2.19459451888934e-21	DOWN
ENSG00000278540	ACACA	acetyl-CoA carboxylase alpha [Source:HGNC Symbol;Acc:HGNC:84]	GO:0005623|GO:0009987|GO:0005576|GO:0008152|GO:0050896|GO:0005488|GO:0003824|GO:0036094|GO:1903561|GO:0051716|GO:0097159|GO:0050794|GO:0043229|GO:0006807|GO:0071704|GO:0043167|GO:0044237|GO:0051641|GO:0016043|GO:0043227|GO:0009893|GO:0009058|GO:0016874|GO:0005622|GO:0005515|GO:0019222|GO:0044255|GO:0006725|GO:0006810|GO:1901360|GO:0006082|GO:0034641|GO:0043168|GO:0015980|GO:0044281|GO:0001882|GO:…	cell|cellular process|extracellular region|metabolic process|response to stimulus|binding|catalytic activity|small molecule binding|extracellular vesicle|cellular response to stimulus|organic cyclic compound binding|regulation of cellular process|intracellular organelle|nitrogen compound metabolic process|organic substance metabolic process|ion binding|cellular metabolic process|cellular localiza…	-	-	-	-	17:37084988-37406818	310	255	587	2403	2647	3080	0.957906623631165	0.716114470331146	1.6353638245213	6.65293671580265	6.71094910696523	8.91952489343517	1.1031283061612	7.42780357206768	-2.75133506151276	2.14368185876724e-23	2.47094510469642e-21	DOWN
ENSG00000135127	CCDC64	coiled-coil domain containing 64 [Source:HGNC Symbol;Acc:HGNC:28095]	GO:0032502|GO:0005623|GO:0009987|GO:0005488|GO:0043229|GO:0051641|GO:0016043|GO:0005622|GO:0005515|GO:0048856|GO:0048468|GO:0006810|GO:0007275|GO:0019899|GO:0005737|GO:0051649|GO:0008092|GO:0030030|GO:0048869|GO:0031175|GO:0005813|GO:0005815|GO:0046907|GO:0007399|GO:0051020|GO:0030154|GO:0005856|GO:0034452|GO:0048666|GO:0030182|GO:0055107|GO:0015630|GO:0031267|GO:0022008|GO:0017016|GO:0048699|GO:…	developmental process|cell|cellular process|binding|intracellular organelle|cellular localization|cellular component organization|intracellular|protein binding|anatomical structure development|cell development|transport|multicellular organism development|enzyme binding|cytoplasm|establishment of localization in cell|cytoskeletal protein binding|cell projection organization|cellular developmental …	-	-	-	-	12:119989869-120094494	41	65	95	509	491	619	0.295099891457775	0.425183665018049	0.616478232478982	3.28243752812171	2.89954446662019	4.17541962877359	0.445587262984935	3.4524672078385	-2.95384781231269	2.16908389187131e-23	2.49060886568946e-21	DOWN
ENSG00000104889	RNASEH2A	ribonuclease H2 subunit A [Source:HGNC Symbol;Acc:HGNC:18518]	GO:0032991|GO:0005623|GO:0009987|GO:0008152|GO:0050896|GO:0005488|GO:0003824|GO:0051716|GO:0097159|GO:0043229|GO:0006807|GO:0006950|GO:0071704|GO:0009056|GO:0043167|GO:0044237|GO:0043227|GO:0016787|GO:0009058|GO:0005622|GO:0043234|GO:0006281|GO:0006725|GO:1901360|GO:0003676|GO:0034641|GO:0016788|GO:0046483|GO:0033554|GO:0043231|GO:0043169|GO:0005737|GO:0006139|GO:0032299|GO:0044249|GO:0034645|GO:…	macromolecular complex|cell|cellular process|metabolic process|response to stimulus|binding|catalytic activity|cellular response to stimulus|organic cyclic compound binding|intracellular organelle|nitrogen compound metabolic process|response to stress|organic substance metabolic process|catabolic process|ion binding|cellular metabolic process|membrane-bounded organelle|hydrolase activity|biosynth…	K10743	ribonuclease H2 subunit A[3.1.26.4]	hsa03030	DNA replication - Homo sapiens (human)	19:12806580-12813638	152	157	232	1019	1127	793	3.00924479588924	2.82483539072818	4.14108804173387	18.0752703180132	18.3064680973926	14.7134689781887	3.3250560761171	17.0317357978648	-2.35677489892573	2.36627163170248e-23	2.70661583497493e-21	DOWN
ENSG00000100503	NIN	ninein [Source:HGNC Symbol;Acc:HGNC:14906]	GO:0005623|GO:0009987|GO:0005488|GO:0036094|GO:0097159|GO:0043229|GO:0043167|GO:0051641|GO:0016043|GO:0043227|GO:0005622|GO:0005515|GO:0051640|GO:0043168|GO:0005874|GO:0001882|GO:0043231|GO:0043169|GO:0005737|GO:0000166|GO:0007017|GO:0006996|GO:0005730|GO:0005813|GO:0046872|GO:0035639|GO:0007010|GO:0005815|GO:0001883|GO:0032549|GO:0031981|GO:0051642|GO:0017076|GO:0000226|GO:0005856|GO:0000922|GO:…	cell|cellular process|binding|small molecule binding|organic cyclic compound binding|intracellular organelle|ion binding|cellular localization|cellular component organization|membrane-bounded organelle|intracellular|protein binding|organelle localization|anion binding|microtubule|nucleoside binding|intracellular membrane-bounded organelle|cation binding|cytoplasm|nucleotide binding|microtubule-ba…	-	-	-	-	14:50719763-50831121	423	515	783	2711	3008	2803	1.29268249611073	1.43033615567368	2.15738165293683	7.42297873240328	7.54217847600837	8.02792091148429	1.62680010157375	7.66435937329865	-2.2361282230369	2.77140640277046e-23	3.15792239497364e-21	DOWN
ENSG00000184903	IMMP2L	inner mitochondrial membrane peptidase subunit 2 [Source:HGNC Symbol;Acc:HGNC:14598]	GO:0032502|GO:0032991|GO:0000003|GO:0005623|GO:0048511|GO:0016020|GO:0009987|GO:0022414|GO:0008152|GO:0050896|GO:0003824|GO:0051716|GO:0043229|GO:0006807|GO:0006950|GO:0044702|GO:0071704|GO:0042698|GO:0019953|GO:0044237|GO:0051641|GO:0003006|GO:0016043|GO:0043227|GO:0032504|GO:0016787|GO:0031224|GO:0005622|GO:0022602|GO:0043234|GO:0048856|GO:0031090|GO:0048609|GO:0045137|GO:0019866|GO:0006810|GO:…	developmental process|macromolecular complex|reproduction|cell|rhythmic process|membrane|cellular process|reproductive process|metabolic process|response to stimulus|catalytic activity|cellular response to stimulus|intracellular organelle|nitrogen compound metabolic process|response to stress|single organism reproductive process|organic substance metabolic process|ovulation cycle|sexual reproduct…	K09648	mitochondrial inner membrane protease subunit 2 [EC:3.4.21.-][-]	hsa03060	Protein export - Homo sapiens (human)	7:110663051-111562517	8	10	7	111	121	116	0.0909756436632348	0.103355791123906	0.0717705771382838	1.13103701376471	1.12903990796819	1.2363559000516	0.0887006706418082	1.1654776072615	-3.71583246309646	3.61567335087064e-23	4.1042704264978e-21	DOWN
ENSG00000099256	PRTFDC1	phosphoribosyl transferase domain containing 1 [Source:HGNC Symbol;Acc:HGNC:23333]	GO:0005623|GO:0009987|GO:0008152|GO:0005488|GO:0003824|GO:0036094|GO:0097159|GO:0006807|GO:0071704|GO:0043167|GO:0044237|GO:0009058|GO:0005622|GO:0005515|GO:0016740|GO:0042802|GO:0006725|GO:1901360|GO:0034641|GO:0044281|GO:0046483|GO:0043169|GO:0005737|GO:0046983|GO:0006139|GO:0055086|GO:0016757|GO:0000166|GO:0044249|GO:0005829|GO:0046872|GO:0009116|GO:1901137|GO:0016763|GO:0042803|GO:0043101|GO:…	cell|cellular process|metabolic process|binding|catalytic activity|small molecule binding|organic cyclic compound binding|nitrogen compound metabolic process|organic substance metabolic process|ion binding|cellular metabolic process|biosynthetic process|intracellular|protein binding|transferase activity|identical protein binding|cellular aromatic compound metabolic process|organic cyclic compound…	-	-	-	-	10:24848607-24952604	121	141	182	832	968	657	3.24703786528673	3.43874810994183	4.40336560001258	20.0042010845786	21.3129619496009	16.5232302806116	3.69638385841371	19.2801311049304	-2.38292837271691	4.19064245350056e-23	4.72933708348624e-21	DOWN
ENSG00000150760	DOCK1	dedicator of cytokinesis 1 [Source:HGNC Symbol;Acc:HGNC:2987]	GO:0040011|GO:0032502|GO:0002376|GO:0023052|GO:0005623|GO:0016020|GO:0009987|GO:0008152|GO:0050896|GO:0005488|GO:0051716|GO:0050794|GO:0043229|GO:0006950|GO:0006955|GO:0048870|GO:0009653|GO:0016043|GO:0043227|GO:0009605|GO:0009893|GO:0030234|GO:0002684|GO:0005622|GO:0002682|GO:0002520|GO:0005515|GO:0005085|GO:0048856|GO:0019222|GO:0002757|GO:0050817|GO:0006935|GO:0045087|GO:0048468|GO:0006810|GO:…	locomotion|developmental process|immune system process|signaling|cell|membrane|cellular process|metabolic process|response to stimulus|binding|cellular response to stimulus|regulation of cellular process|intracellular organelle|response to stress|immune response|cell motility|anatomical structure morphogenesis|cellular component organization|membrane-bounded organelle|response to external stimulu…	K13708	dedicator of cytokinesis protein 1[-]	hsa04810|hsa04510|hsa05100|hsa05131	Regulation of actin cytoskeleton - Homo sapiens (human)|Focal adhesion - Homo sapiens (human)|Bacterial invasion of epithelial cells - Homo sapiens (human)|Shigellosis - Homo sapiens (human)	10:126905409-127452517	67	57	146	693	825	1037	0.533173656299719	0.412240594348614	1.04751137339467	4.94109844510669	5.38659821767021	7.73393193837807	0.664308541347668	6.02054286705166	-3.17996821029105	4.19801141262093e-23	4.72933708348624e-21	DOWN
ENSG00000082068	WDR70	WD repeat domain 70 [Source:HGNC Symbol;Acc:HGNC:25495]	GO:0005488|GO:0005515|GO:0019899	binding|protein binding|enzyme binding	-	-	-	-	5:37379212-37753435	77	52	91	553	578	458	0.622268509120285	0.381919308592667	0.66304533997676	4.00416146517271	3.83252294389025	3.46883117645568	0.555744385896571	3.76850519517288	-2.76149900714012	4.6145220436042e-23	5.1790203417203e-21	DOWN
ENSG00000174628	IQCK	IQ motif containing K [Source:HGNC Symbol;Acc:HGNC:28556]	-	-	-	-	-	-	16:19716456-19858467	16	18	29	270	230	181	0.125923817102752	0.128746265845934	0.205777718483291	1.90389999331742	1.48517894201788	1.33502456220799	0.153482600477326	1.57470116584776	-3.35893105234	5.0305868795912e-23	5.62483673046127e-21	DOWN
ENSG00000128059	PPAT	phosphoribosyl pyrophosphate amidotransferase [Source:HGNC Symbol;Acc:HGNC:9238]	GO:0032502|GO:0000003|GO:0005623|GO:0009987|GO:0022414|GO:0008152|GO:0050896|GO:0005488|GO:0003824|GO:0051716|GO:0006807|GO:0044702|GO:0071704|GO:0009056|GO:0043167|GO:0044237|GO:0016043|GO:0032504|GO:0009058|GO:0005622|GO:0016740|GO:0048856|GO:0048609|GO:0007049|GO:0006725|GO:0001822|GO:0006810|GO:0022402|GO:1901360|GO:0006082|GO:0051536|GO:0007275|GO:0048513|GO:0034641|GO:0044281|GO:0019637|GO:…	developmental process|reproduction|cell|cellular process|reproductive process|metabolic process|response to stimulus|binding|catalytic activity|cellular response to stimulus|nitrogen compound metabolic process|single organism reproductive process|organic substance metabolic process|catabolic process|ion binding|cellular metabolic process|cellular component organization|multicellular organism repr…	K00764	amidophosphoribosyltransferase[2.4.2.14]	hsa01100|hsa00230|hsa00250	Metabolic pathways - Homo sapiens (human)|Purine metabolism - Homo sapiens (human)|Alanine, aspartate and glutamate metabolism - Homo sapiens (human)	4:56393362-56435615	135	167	189	801	1049	726	1.09386731891983	1.2297834904768	1.38072754407641	5.81516194793303	6.97388944859884	5.51311747820823	1.23479278449101	6.1007229582467	-2.30471125980251	5.4182116752202e-23	6.03564519970239e-21	DOWN
ENSG00000176105	YES1	YES proto-oncogene 1, Src family tyrosine kinase [Source:HGNC Symbol;Acc:HGNC:12841]	GO:0040011|GO:0032502|GO:0002376|GO:0023052|GO:0005623|GO:0016020|GO:0009987|GO:0005576|GO:0008152|GO:0030054|GO:0050896|GO:0005488|GO:0003824|GO:0036094|GO:1903561|GO:0051716|GO:0019898|GO:0097159|GO:0030055|GO:0008283|GO:0050794|GO:0045321|GO:0043229|GO:0006807|GO:0006950|GO:0071704|GO:0050900|GO:0043167|GO:0006955|GO:0044237|GO:0048870|GO:0009653|GO:0016043|GO:0007155|GO:0043227|GO:0071944|GO:…	locomotion|developmental process|immune system process|signaling|cell|membrane|cellular process|extracellular region|metabolic process|cell junction|response to stimulus|binding|catalytic activity|small molecule binding|extracellular vesicle|cellular response to stimulus|extrinsic component of membrane|organic cyclic compound binding|cell-substrate junction|cell proliferation|regulation of cellul…	K05705	tyrosine-protein kinase Yes[2.7.10.2]	hsa04530|hsa04520	Tight junction - Homo sapiens (human)|Adherens junction - Homo sapiens (human)	18:721588-812546	327	388	368	1526	1814	1511	2.72033028221884	2.9334980660937	2.76016963420051	11.3743280076697	12.3816587020051	11.7805848814893	2.80466599417102	11.8455238637214	-2.07844112604793	5.86583668761239e-23	6.50998841903273e-21	DOWN
ENSG00000139687	RB1	retinoblastoma 1 [Source:HGNC Symbol;Acc:HGNC:9884]	GO:0032502|GO:0032991|GO:0002376|GO:0023052|GO:0005623|GO:0009987|GO:0008152|GO:0050896|GO:0001071|GO:0005488|GO:0000988|GO:0051716|GO:0097159|GO:0009892|GO:0003700|GO:0048523|GO:0008283|GO:0050794|GO:0043229|GO:0006807|GO:0071704|GO:0009056|GO:0044237|GO:0051641|GO:0023051|GO:0000989|GO:0009653|GO:0000785|GO:0016043|GO:0043227|GO:0002262|GO:0023057|GO:0009893|GO:0009058|GO:0002684|GO:0050793|GO:…	developmental process|macromolecular complex|immune system process|signaling|cell|cellular process|metabolic process|response to stimulus|nucleic acid binding transcription factor activity|binding|transcription factor activity, protein binding|cellular response to stimulus|organic cyclic compound binding|negative regulation of metabolic process|transcription factor activity, sequence-specific DNA…	K06618	retinoblastoma-associated protein[-]	hsa05200|hsa05166|hsa05203|hsa05169|hsa05161|hsa04110|hsa05215|hsa05222|hsa05220|hsa05218|hsa05212|hsa05214|hsa05223|hsa05219	Pathways in cancer - Homo sapiens (human)|HTLV-I infection - Homo sapiens (human)|Viral carcinogenesis - Homo sapiens (human)|Epstein-Barr virus infection - Homo sapiens (human)|Hepatitis B - Homo sapiens (human)|Cell cycle - Homo sapiens (human)|Prostate cancer - Homo sapiens (human)|Small cell lung cancer - Homo sapiens (human)|Chronic myeloid leukemia - Homo sapiens (human)|Melanoma - Homo sap…	13:48303751-48481986	116	132	307	1381	1513	1339	1.03032281111006	1.06553539357574	2.45848334383953	10.9902029072299	11.0260884248645	11.1461269095088	1.51811384950844	11.0541394138677	-2.86423481945724	6.30199579106118e-23	6.9424273928539e-21	DOWN
ENSG00000144283	PKP4	plakophilin 4 [Source:HGNC Symbol;Acc:HGNC:9026]	GO:0045202|GO:0023052|GO:0005623|GO:0016020|GO:0009987|GO:0008152|GO:0030054|GO:0005488|GO:0030496|GO:0050794|GO:0060076|GO:0043229|GO:0005911|GO:0016043|GO:0007155|GO:0071944|GO:0009893|GO:0005622|GO:0005515|GO:0005886|GO:0019222|GO:0051726|GO:0007049|GO:0016337|GO:0009898|GO:0022402|GO:0051302|GO:0044291|GO:0030155|GO:0022607|GO:0098609|GO:0005737|GO:0007267|GO:0098562|GO:0045787|GO:0014069|GO:…	synapse|signaling|cell|membrane|cellular process|metabolic process|cell junction|binding|midbody|regulation of cellular process|excitatory synapse|intracellular organelle|cell-cell junction|cellular component organization|cell adhesion|cell periphery|positive regulation of metabolic process|intracellular|protein binding|plasma membrane|regulation of metabolic process|regulation of cell cycle|cell…	-	-	-	-	2:158456964-158682879	164	186	337	1256	1421	1196	0.683769563308396	0.704788293452017	1.26680632806116	4.69195201634319	4.86102899979186	4.67332867697498	0.885121394940524	4.74210323103668	-2.42157982886309	6.2814107814097e-23	6.9424273928539e-21	DOWN
ENSG00000177374	HIC1	hypermethylated in cancer 1 [Source:HGNC Symbol;Acc:HGNC:4909]	GO:0032502|GO:0032991|GO:0023052|GO:0005623|GO:0009987|GO:0008152|GO:0050896|GO:0001071|GO:0005488|GO:0051716|GO:0097159|GO:0009892|GO:0003700|GO:0048523|GO:0050794|GO:0043229|GO:0006807|GO:0006950|GO:0071704|GO:0043167|GO:0044237|GO:0023051|GO:0000785|GO:0043227|GO:0023057|GO:0009058|GO:0005622|GO:0005515|GO:0048856|GO:0019222|GO:0006725|GO:1901360|GO:2001022|GO:0007275|GO:0003676|GO:0034641|GO:…	developmental process|macromolecular complex|signaling|cell|cellular process|metabolic process|response to stimulus|nucleic acid binding transcription factor activity|binding|cellular response to stimulus|organic cyclic compound binding|negative regulation of metabolic process|transcription factor activity, sequence-specific DNA binding|negative regulation of cellular process|regulation of cellul…	-	-	-	-	17:2054154-2063241	97	103	130	11	12	11	0.524215278496604	0.505892164321341	0.633428567080109	0.05326284052022	0.0532101859781162	0.0557119501799451	0.554512003299351	0.0540616588927604	3.35854100311813	6.43849537367576e-23	7.06672209138662e-21	UP
ENSG00000140396	NCOA2	nuclear receptor coactivator 2 [Source:HGNC Symbol;Acc:HGNC:7669]	GO:0032502|GO:0000003|GO:0045202|GO:0007610|GO:0023052|GO:0005623|GO:0048511|GO:0009987|GO:0022414|GO:0008152|GO:0050896|GO:0005488|GO:0000988|GO:0003824|GO:0051716|GO:0042995|GO:0097159|GO:0009892|GO:0048786|GO:0048523|GO:0044877|GO:0007622|GO:0050794|GO:0060076|GO:0043229|GO:0006807|GO:0007623|GO:0044702|GO:0071704|GO:0019953|GO:0044237|GO:0003006|GO:0023051|GO:0000989|GO:0044297|GO:0016043|GO:…	developmental process|reproduction|synapse|behavior|signaling|cell|rhythmic process|cellular process|reproductive process|metabolic process|response to stimulus|binding|transcription factor activity, protein binding|catalytic activity|cellular response to stimulus|cell projection|organic cyclic compound binding|negative regulation of metabolic process|presynaptic active zone|negative regulation o…	K11255	nuclear receptor coactivator 2[-]	hsa04919	Thyroid hormone signaling pathway - Homo sapiens (human)	8:70109762-70403805	94	113	93	553	680	549	0.489710282948299	0.53501955807871	0.436823682781707	2.58126567275422	2.90661107689809	2.68047266174277	0.487184507936239	2.72278313713169	-2.48254191732594	6.55260630320544e-23	7.16562302475807e-21	DOWN
ENSG00000119787	ATL2	atlastin GTPase 2 [Source:HGNC Symbol;Acc:HGNC:24047]	GO:0005623|GO:0016020|GO:0009987|GO:0008152|GO:0005488|GO:0003824|GO:0036094|GO:0097159|GO:0043229|GO:0042175|GO:0043167|GO:0016043|GO:0043227|GO:0016787|GO:0031224|GO:0005622|GO:0005789|GO:0005515|GO:0012505|GO:0031090|GO:0042802|GO:0043168|GO:0001882|GO:0016817|GO:0022607|GO:0043231|GO:0005737|GO:0005783|GO:0000166|GO:0016021|GO:0010256|GO:0006996|GO:0035639|GO:0007030|GO:0001883|GO:0016818|GO:…	cell|membrane|cellular process|metabolic process|binding|catalytic activity|small molecule binding|organic cyclic compound binding|intracellular organelle|nuclear outer membrane-endoplasmic reticulum membrane network|ion binding|cellular component organization|membrane-bounded organelle|hydrolase activity|intrinsic component of membrane|intracellular|endoplasmic reticulum membrane|protein binding…	-	-	-	-	2:38294880-38377285	235	295	429	1550	1676	1469	1.63742605336201	1.86808358333169	2.69504368093734	9.67661420346409	9.58155513160914	9.59278559472886	2.06685110587701	9.6169849766007	-2.21815020315879	7.25751291317323e-23	7.90751060255013e-21	DOWN
ENSG00000123104	ITPR2	inositol 1,4,5-trisphosphate receptor, type 2 [Source:HGNC Symbol;Acc:HGNC:6181]	GO:0032991|GO:0004871|GO:0005215|GO:0002376|GO:0023052|GO:0005623|GO:0016020|GO:0009987|GO:0008152|GO:0050896|GO:0005488|GO:0051716|GO:0004872|GO:0022857|GO:0050794|GO:0043229|GO:0006950|GO:0005057|GO:0042175|GO:0043167|GO:0006955|GO:0009628|GO:0044237|GO:0051641|GO:0038023|GO:0023051|GO:0043227|GO:0008289|GO:0071944|GO:0009893|GO:0031224|GO:0002684|GO:0005622|GO:0002682|GO:0005789|GO:0005886|GO:…	macromolecular complex|signal transducer activity|transporter activity|immune system process|signaling|cell|membrane|cellular process|metabolic process|response to stimulus|binding|cellular response to stimulus|receptor activity|transmembrane transporter activity|regulation of cellular process|intracellular organelle|response to stress|receptor signaling protein activity|nuclear outer membrane-en…	K04959	inositol 1,4,5-triphosphate receptor type 2[-]	hsa05205|hsa04020|hsa05010|hsa04022|hsa04921|hsa04210|hsa04728|hsa04611|hsa04114|hsa04270|hsa04724|hsa04726|hsa04725|hsa04922|hsa04723|hsa04915|hsa04750|hsa04070|hsa04972|hsa04912|hsa04970|hsa04540|hsa04925|hsa04971|hsa04918|hsa04720|hsa04924|hsa04730	Proteoglycans in cancer - Homo sapiens (human)|Calcium signaling pathway - Homo sapiens (human)|Alzheimer,s disease - Homo sapiens (human)|cGMP-PKG signaling pathway - Homo sapiens (human)|Oxytocin signaling pathway - Homo sapiens (human)|Apoptosis - Homo sapiens (human)|Dopaminergic synapse - Homo sapiens (human)|Platelet activation - Homo sapiens (human)|Oocyte meiosis - Homo sapiens (human)|Va…	12:26336515-26833198	20	35	42	282	350	532	0.09866361112436	0.156920705587928	0.186806014053158	1.24644838351482	1.41665062632223	2.45961776248144	0.147463443588482	1.7075722574395	-3.53351737111181	7.29126531999843e-23	7.9153976313903e-21	DOWN
ENSG00000196352	CD55	CD55 molecule, decay accelerating factor for complement (Cromer blood group) [Source:HGNC Symbol;Acc:HGNC:2665]	GO:0040011|GO:0000003|GO:0002376|GO:0023052|GO:0005623|GO:0016020|GO:0009987|GO:0005576|GO:0022414|GO:0008152|GO:0050896|GO:0005488|GO:1903561|GO:0051716|GO:0002683|GO:0004872|GO:0009892|GO:0048523|GO:0008283|GO:0050794|GO:0045321|GO:0006950|GO:0044702|GO:0071704|GO:0006955|GO:0009986|GO:0019953|GO:0044237|GO:0045177|GO:0023051|GO:0051707|GO:0007155|GO:0043227|GO:0008289|GO:0071944|GO:0009607|GO:…	locomotion|reproduction|immune system process|signaling|cell|membrane|cellular process|extracellular region|reproductive process|metabolic process|response to stimulus|binding|extracellular vesicle|cellular response to stimulus|negative regulation of immune system process|receptor activity|negative regulation of metabolic process|negative regulation of cellular process|cell proliferation|regulati…	K04006	decay accelerating factor[-]	hsa04640|hsa04610|hsa05416	Hematopoietic cell lineage - Homo sapiens (human)|Complement and coagulation cascades - Homo sapiens (human)|Viral myocarditis - Homo sapiens (human)	1:207321508-207386804	1644	1756	1998	522	463	513	11.2315444161284	10.902899763326	12.3068582646076	3.19525932501091	2.595291684544	3.28461356968745	11.4804341480207	3.02505485974745	1.9241439893021	7.617618521926e-23	8.23972403454996e-21	UP
ENSG00000055609	KMT2C	lysine (K)-specific methyltransferase 2C [Source:HGNC Symbol;Acc:HGNC:13726]	GO:0032991|GO:0023052|GO:0005623|GO:0009987|GO:0008152|GO:0050896|GO:0005488|GO:0003824|GO:0051716|GO:0032259|GO:0097159|GO:0050794|GO:0043229|GO:0006807|GO:0071704|GO:0043167|GO:0044237|GO:0016043|GO:0043227|GO:0009058|GO:0005622|GO:0005515|GO:0043234|GO:0016740|GO:0019222|GO:0006725|GO:1901360|GO:0016570|GO:0003676|GO:0034641|GO:0046483|GO:0043231|GO:0043169|GO:0006139|GO:0007154|GO:0007165|GO:…	macromolecular complex|signaling|cell|cellular process|metabolic process|response to stimulus|binding|catalytic activity|cellular response to stimulus|methylation|organic cyclic compound binding|regulation of cellular process|intracellular organelle|nitrogen compound metabolic process|organic substance metabolic process|ion binding|cellular metabolic process|cellular component organization|membra…	K09188	histone-lysine N-methyltransferase MLL3[2.1.1.43]	hsa00310	Lysine degradation - Homo sapiens (human)	7:152134922-152436005	219	226	513	2149	2359	3035	0.499801452673385	0.4687507749595	1.05556723084021	4.39428513630994	4.41723001966841	6.49144966020385	0.674706486157698	5.10098827206073	-2.91844484768543	7.76468664544454e-23	8.36848213404698e-21	DOWN
ENSG00000109861	CTSC	cathepsin C [Source:HGNC Symbol;Acc:HGNC:2528]	GO:0032502|GO:0002376|GO:0023052|GO:0005623|GO:0016020|GO:0009987|GO:0005576|GO:0008152|GO:0050896|GO:0005488|GO:0003824|GO:1903561|GO:0051716|GO:0050794|GO:0001909|GO:0043229|GO:0071704|GO:0009056|GO:0043167|GO:0006955|GO:0044237|GO:0051641|GO:0023051|GO:0016043|GO:0043227|GO:0009893|GO:0016787|GO:0009058|GO:0005615|GO:0030234|GO:0005622|GO:0001913|GO:0005515|GO:0012505|GO:0031090|GO:0019222|GO:…	developmental process|immune system process|signaling|cell|membrane|cellular process|extracellular region|metabolic process|response to stimulus|binding|catalytic activity|extracellular vesicle|cellular response to stimulus|regulation of cellular process|leukocyte mediated cytotoxicity|intracellular organelle|organic substance metabolic process|catabolic process|ion binding|immune response|cellul…	K01275	cathepsin C[3.4.14.1]	hsa04210|hsa04142	Apoptosis - Homo sapiens (human)|Lysosome - Homo sapiens (human)	11:88293592-88337787	1302	1342	1495	5860	6216	5355	6.35694408615332	5.95483718171885	6.58101081390264	25.6349594992202	24.9009702822469	24.5033636860805	6.2975973605916	25.0130978225159	-1.9898103172517	9.54938053123214e-23	1.02189718304896e-20	DOWN
ENSG00000151014	NOCT	nocturnin [Source:HGNC Symbol;Acc:HGNC:14254]	GO:0032502|GO:0032991|GO:0005623|GO:0048511|GO:0009987|GO:0008152|GO:0050896|GO:0001071|GO:0005488|GO:0003824|GO:0042752|GO:0097159|GO:0009892|GO:0003700|GO:0048523|GO:0050794|GO:0043229|GO:0006807|GO:0007623|GO:0071704|GO:0009056|GO:0043167|GO:0044237|GO:0016043|GO:0051707|GO:0043227|GO:0009607|GO:0009605|GO:0016787|GO:0009058|GO:0050793|GO:0005622|GO:0005515|GO:0048856|GO:0019222|GO:0045595|GO:…	developmental process|macromolecular complex|cell|rhythmic process|cellular process|metabolic process|response to stimulus|nucleic acid binding transcription factor activity|binding|catalytic activity|regulation of circadian rhythm|organic cyclic compound binding|negative regulation of metabolic process|transcription factor activity, sequence-specific DNA binding|negative regulation of cellular p…	-	-	-	-	4:139015789-139045939	316	346	408	69	81	61	5.24345908205548	5.21778243475441	6.10386528996522	1.02583123019974	1.10276499815151	0.948609919139952	5.52170226892504	1.02573538249707	2.42845450479	9.55012105817176e-23	1.02189718304896e-20	UP
ENSG00000183780	SLC35F3	solute carrier family 35 member F3 [Source:HGNC Symbol;Acc:HGNC:23616]	GO:0016020|GO:0031224|GO:0006810|GO:0016021|GO:0051180|GO:0015888	membrane|intrinsic component of membrane|transport|integral component of membrane|vitamin transport|thiamine transport	-	-	-	-	1:233904933-234324516	35	47	63	357	332	425	0.526872546203261	0.643016306102178	0.855057917272259	4.81511534820206	4.10059165888648	5.99594969632907	0.674982256525899	4.97055223447254	-2.88048466269795	1.04106898125366e-22	1.11000262022667e-20	DOWN
ENSG00000138802	SEC24B	SEC24 homolog B, COPII coat complex component [Source:HGNC Symbol;Acc:HGNC:10704]	GO:0032502|GO:0032991|GO:0005215|GO:0002376|GO:0005623|GO:0016020|GO:0009987|GO:0008152|GO:0005488|GO:0050794|GO:0019882|GO:0043229|GO:0042175|GO:0071704|GO:0043167|GO:0044237|GO:0051641|GO:0009653|GO:0016043|GO:0043227|GO:0009058|GO:0050793|GO:0005622|GO:0005789|GO:0005515|GO:0043234|GO:0012505|GO:0048856|GO:0048646|GO:0031090|GO:0048514|GO:0007507|GO:0060341|GO:0006486|GO:0035239|GO:0051640|GO:…	developmental process|macromolecular complex|transporter activity|immune system process|cell|membrane|cellular process|metabolic process|binding|regulation of cellular process|antigen processing and presentation|intracellular organelle|nuclear outer membrane-endoplasmic reticulum membrane network|organic substance metabolic process|ion binding|cellular metabolic process|cellular localization|anat…	K14007	protein transport protein SEC24[-]	hsa04141	Protein processing in endoplasmic reticulum - Homo sapiens (human)	4:109433772-109540896	129	149	230	890	921	842	1.49566633608935	1.57004399843292	2.40428642339316	9.24553930072472	8.76137656608131	9.14925074026035	1.82333225263848	9.05205553568879	-2.31166795857073	1.07852460897456e-22	1.14584603830344e-20	DOWN
ENSG00000015171	ZMYND11	zinc finger, MYND-type containing 11 [Source:HGNC Symbol;Acc:HGNC:16966]	GO:0023052|GO:0005623|GO:0016020|GO:0009987|GO:0008152|GO:0050896|GO:0005488|GO:0000988|GO:0051716|GO:0097159|GO:0009892|GO:0048523|GO:0044877|GO:0008283|GO:0050794|GO:0043229|GO:0006807|GO:0006950|GO:0071704|GO:0043167|GO:0044237|GO:0023051|GO:0000989|GO:0016043|GO:0043227|GO:0023057|GO:0009058|GO:0031224|GO:0005622|GO:0005515|GO:0019222|GO:0016032|GO:0007049|GO:0003712|GO:0006725|GO:0042393|GO:…	signaling|cell|membrane|cellular process|metabolic process|response to stimulus|binding|transcription factor activity, protein binding|cellular response to stimulus|organic cyclic compound binding|negative regulation of metabolic process|negative regulation of cellular process|macromolecular complex binding|cell proliferation|regulation of cellular process|intracellular organelle|nitrogen compoun…	-	-	-	-	10:134465-254637	236	230	307	1204	1358	1008	1.3005543773102	1.15192267670505	1.52534756546728	5.94484121300617	6.14021532791179	5.20601611358972	1.32594153982751	5.76369088483589	-2.11997579467402	1.3754069253896e-22	1.45607795569436e-20	DOWN
ENSG00000144366	GULP1	GULP, engulfment adaptor PTB domain containing 1 [Source:HGNC Symbol;Acc:HGNC:18649]	GO:0004871|GO:0023052|GO:0005623|GO:0009987|GO:0050896|GO:0005488|GO:0051716|GO:0050794|GO:0016043|GO:0005622|GO:0005515|GO:0006810|GO:0005737|GO:0007154|GO:0061024|GO:0007165|GO:0008219|GO:0010876|GO:0016192|GO:0006909|GO:0006869|GO:0010324|GO:0012501|GO:0006911|GO:0006897|GO:0006915	signal transducer activity|signaling|cell|cellular process|response to stimulus|binding|cellular response to stimulus|regulation of cellular process|cellular component organization|intracellular|protein binding|transport|cytoplasm|cell communication|membrane organization|signal transduction|cell death|lipid localization|vesicle-mediated transport|phagocytosis|lipid transport|membrane invagination…	-	-	-	-	2:188291669-188595931	24	29	71	395	476	434	0.0780466978532944	0.0857099202349616	0.208171274790183	1.15090893636618	1.27005247580087	1.32271100810041	0.123975964292813	1.24789080675582	-3.33135934879137	1.45438667369012e-22	1.53424946135494e-20	DOWN
ENSG00000065413	ANKRD44	ankyrin repeat domain 44 [Source:HGNC Symbol;Acc:HGNC:25259]	GO:0005488|GO:0005515	binding|protein binding	-	-	-	-	2:196967017-197311173	5	2	2	86	85	74	0.0261245989523062	0.0094966101010517	0.00942138296723739	0.402582241639091	0.364371360865605	0.362344324448242	0.0150141973401984	0.376432642317646	-4.64799248112784	1.62041627969916e-22	1.70337702866685e-20	DOWN
ENSG00000162105	SHANK2	SH3 and multiple ankyrin repeat domains 2 [Source:HGNC Symbol;Acc:HGNC:14295]	GO:0032502|GO:0032991|GO:0045202|GO:0007610|GO:0005198|GO:0023052|GO:0005623|GO:0016020|GO:0009987|GO:0030054|GO:0005488|GO:0042995|GO:0048523|GO:0050794|GO:0060076|GO:0043229|GO:0032947|GO:0045177|GO:0023051|GO:0044297|GO:0016043|GO:0030427|GO:0043227|GO:0044708|GO:0071944|GO:0023057|GO:0031224|GO:0005622|GO:0005515|GO:0005886|GO:0043234|GO:0048856|GO:0097060|GO:0005929|GO:0031090|GO:0005903|GO:…	developmental process|macromolecular complex|synapse|behavior|structural molecule activity|signaling|cell|membrane|cellular process|cell junction|binding|cell projection|negative regulation of cellular process|regulation of cellular process|excitatory synapse|intracellular organelle|protein complex scaffold|apical part of cell|regulation of signaling|cell body|cellular component organization|site…	K15009	SH3 and multiple ankyrin repeat domains protein[-]	hsa04724	Glutamatergic synapse - Homo sapiens (human)	11:70467856-71252577	35	37	112	648	739	888	0.0841899579899046	0.0808875642392437	0.242899363368269	1.3965852310186	1.45850254954694	2.00187527303723	0.135992295199139	1.61898768453426	-3.57349518990918	1.70712058514695e-22	1.7882237876834e-20	DOWN
ENSG00000102595	UGGT2	UDP-glucose glycoprotein glucosyltransferase 2 [Source:HGNC Symbol;Acc:HGNC:15664]	GO:0005623|GO:0009987|GO:0008152|GO:0005488|GO:0003824|GO:0043229|GO:0006807|GO:0071704|GO:0044237|GO:0006457|GO:0043227|GO:0009058|GO:0005622|GO:0005515|GO:0012505|GO:0016740|GO:0006486|GO:0006725|GO:1901360|GO:0034641|GO:0046483|GO:0043231|GO:0005737|GO:0005975|GO:0006139|GO:0005783|GO:0016757|GO:0044249|GO:0019538|GO:0034645|GO:0009225|GO:0043412|GO:0005793|GO:0006487|GO:0008194|GO:0009100|GO:…	cell|cellular process|metabolic process|binding|catalytic activity|intracellular organelle|nitrogen compound metabolic process|organic substance metabolic process|cellular metabolic process|protein folding|membrane-bounded organelle|biosynthetic process|intracellular|protein binding|endomembrane system|transferase activity|protein glycosylation|cellular aromatic compound metabolic process|organic…	K11718	UDP-glucose:glycoprotein glucosyltransferase [EC:2.4.1.-][-]	hsa04141	Protein processing in endoplasmic reticulum - Homo sapiens (human)	13:95801580-96053482	65	104	147	668	665	764	0.404247714520122	0.587821295606051	0.824260596472552	3.72226120456309	3.39329747814758	4.45302057113705	0.605443202199575	3.85619308461591	-2.6711137616365	2.11411424160566e-22	2.20681001989145e-20	DOWN
ENSG00000134138	MEIS2	Meis homeobox 2 [Source:HGNC Symbol;Acc:HGNC:7001]	GO:0032502|GO:0002376|GO:0007610|GO:0005623|GO:0009987|GO:0008152|GO:0050896|GO:0001071|GO:0005488|GO:0000988|GO:0002683|GO:0097159|GO:0009892|GO:0003700|GO:0048523|GO:0050794|GO:0043229|GO:0006807|GO:0071704|GO:0009628|GO:0044237|GO:0000989|GO:0043227|GO:0044708|GO:0009605|GO:0009893|GO:0009058|GO:0050793|GO:0005622|GO:0002682|GO:0002520|GO:0005515|GO:0048856|GO:0019222|GO:1903706|GO:0045595|GO:…	developmental process|immune system process|behavior|cell|cellular process|metabolic process|response to stimulus|nucleic acid binding transcription factor activity|binding|transcription factor activity, protein binding|negative regulation of immune system process|organic cyclic compound binding|negative regulation of metabolic process|transcription factor activity, sequence-specific DNA binding|…	-	-	-	-	15:36889204-37101299	79	69	75	453	512	421	0.208203553883241	0.165270278245666	0.178213628063447	1.0696919671613	1.10713590555418	1.0398593383584	0.183895820064118	1.07222907035796	-2.54365256230036	2.27366298635821e-22	2.36508483605359e-20	DOWN
ENSG00000155657	TTN	titin [Source:HGNC Symbol;Acc:HGNC:12403]	GO:0032502|GO:0032991|GO:0005198|GO:0005623|GO:0009987|GO:0005576|GO:0008152|GO:0050896|GO:0005488|GO:0003824|GO:0036094|GO:1903561|GO:0097159|GO:0051606|GO:0044877|GO:0050794|GO:0043229|GO:0006950|GO:0097493|GO:0071704|GO:0043167|GO:0009628|GO:0044237|GO:0009653|GO:0016043|GO:0043227|GO:0009605|GO:0008307|GO:0005622|GO:0005515|GO:0043234|GO:0016740|GO:0048856|GO:0048646|GO:0019222|GO:0042802|GO:…	developmental process|macromolecular complex|structural molecule activity|cell|cellular process|extracellular region|metabolic process|response to stimulus|binding|catalytic activity|small molecule binding|extracellular vesicle|organic cyclic compound binding|detection of stimulus|macromolecular complex binding|regulation of cellular process|intracellular organelle|response to stress|structural m…	K12567	titin[2.7.11.1]	hsa05414|hsa05410	Dilated cardiomyopathy - Homo sapiens (human)|Hypertrophic cardiomyopathy (HCM) - Homo sapiens (human)	2:178525989-178830802	74	97	125	529	561	598	0.0435236736146455	0.0518495932146073	0.0662849352730222	0.278769666001254	0.270721510184502	0.32962677352563	0.053886067367425	0.293039316570462	-2.44311003442866	2.55295709627982e-22	2.64638823445618e-20	DOWN
ENSG00000127616	SMARCA4	SWI/SNF related, matrix associated, actin dependent regulator of chromatin, subfamily a, member 4 [Source:HGNC Symbol;Acc:HGNC:11100]	GO:0032502|GO:0040007|GO:0032991|GO:0000003|GO:0023052|GO:0005623|GO:0016020|GO:0009987|GO:0005576|GO:0022414|GO:0008152|GO:0050896|GO:0005488|GO:0000988|GO:0003824|GO:0036094|GO:0051716|GO:0097159|GO:0009892|GO:0048523|GO:0044877|GO:0050794|GO:0043229|GO:0006807|GO:0016049|GO:0044702|GO:0071704|GO:0043167|GO:0019953|GO:0044237|GO:0003006|GO:0023051|GO:0000989|GO:0045926|GO:0000785|GO:0016043|GO:…	developmental process|growth|macromolecular complex|reproduction|signaling|cell|membrane|cellular process|extracellular region|reproductive process|metabolic process|response to stimulus|binding|transcription factor activity, protein binding|catalytic activity|small molecule binding|cellular response to stimulus|organic cyclic compound binding|negative regulation of metabolic process|negative reg…	-	-	-	-	19:10961001-11065395	547	555	854	3072	3451	2640	2.5141703124588	2.31835497586364	3.53898990836679	12.6510356822981	13.0142764019745	11.3720837571996	2.79050506556308	12.3457986138241	-2.14542199284114	2.61735438763833e-22	2.70375425219912e-20	DOWN
ENSG00000103671	TRIP4	thyroid hormone receptor interactor 4 [Source:HGNC Symbol;Acc:HGNC:12310]	GO:0023052|GO:0005623|GO:0009987|GO:0008152|GO:0050896|GO:0005488|GO:0000988|GO:0051716|GO:0050794|GO:0043229|GO:0006807|GO:0071704|GO:0043167|GO:0044237|GO:0000989|GO:0043227|GO:0009893|GO:0009058|GO:0005622|GO:0005515|GO:0019222|GO:0003712|GO:0006725|GO:0006810|GO:1901360|GO:0005102|GO:0034641|GO:0031325|GO:0046483|GO:0043231|GO:0043169|GO:0019899|GO:0005737|GO:0006139|GO:0007154|GO:0007165|GO:…	signaling|cell|cellular process|metabolic process|response to stimulus|binding|transcription factor activity, protein binding|cellular response to stimulus|regulation of cellular process|intracellular organelle|nitrogen compound metabolic process|organic substance metabolic process|ion binding|cellular metabolic process|transcription factor activity, transcription factor binding|membrane-bounded …	-	-	-	-	15:64387748-64455303	40	52	62	376	361	309	0.512864788802682	0.605934331722243	0.716713019229429	4.31944300225	3.79767232690187	3.7130385942957	0.611837379918118	3.94338464114919	-2.68821428355252	2.76014838501509e-22	2.84142999607726e-20	DOWN
ENSG00000107890	ANKRD26	ankyrin repeat domain 26 [Source:HGNC Symbol;Acc:HGNC:29186]	GO:0005623|GO:0005488|GO:0043229|GO:0005622|GO:0005515|GO:0005813|GO:0005815|GO:0005856|GO:0015630	cell|binding|intracellular organelle|intracellular|protein binding|centrosome|microtubule organizing center|cytoskeleton|microtubule cytoskeleton	-	-	-	-	10:26991914-27100498	53	92	93	487	514	495	0.357972356404563	0.56473138463424	0.566331706751648	2.94714191435403	2.84842891615525	3.13334612178877	0.496345149263484	2.97630565076602	-2.58410709293995	3.08183149288797e-22	3.16168375906108e-20	DOWN
ENSG00000152061	RABGAP1L	RAB GTPase activating protein 1-like [Source:HGNC Symbol;Acc:HGNC:24663]	GO:0005623|GO:0016020|GO:0008152|GO:0005488|GO:0043229|GO:0043227|GO:0009893|GO:0031224|GO:0030234|GO:0005622|GO:0005515|GO:0012505|GO:0019222|GO:0008047|GO:0043231|GO:0019899|GO:0005737|GO:0032880|GO:0043085|GO:0008104|GO:0050790|GO:0016021|GO:0005794|GO:0005768|GO:0005096|GO:0051345|GO:0005769|GO:0030695|GO:0051020|GO:0005634|GO:0043087|GO:0043547|GO:0031267|GO:0017016|GO:0017137	cell|membrane|metabolic process|binding|intracellular organelle|membrane-bounded organelle|positive regulation of metabolic process|intrinsic component of membrane|enzyme regulator activity|intracellular|protein binding|endomembrane system|regulation of metabolic process|enzyme activator activity|intracellular membrane-bounded organelle|enzyme binding|cytoplasm|regulation of protein localization|…	-	-	-	-	1:174159410-174995308	175	133	243	1050	1017	931	0.450503556808884	0.311166809854215	0.56400148376527	2.42185206709931	2.14807647217606	2.24615276909527	0.441890616809456	2.27202710279021	-2.36221884264581	3.24255083103499e-22	3.31517508594927e-20	DOWN
ENSG00000214820	MPRIPP1	myosin phosphatase Rho interacting protein pseudogene 1 [Source:HGNC Symbol;Acc:HGNC:44594]	-	-	-	-	-	-	3:44579938-44581026	1	2	2	63	62	69	0.0649831895524461	0.118066670484976	0.117131408625736	3.66651369944947	3.3042707381163	4.20044129023486	0.100060422887719	3.72374190926688	-5.2178097240083	3.31450538616689e-22	3.37717555626711e-20	DOWN
ENSG00000025293	PHF20	PHD finger protein 20 [Source:HGNC Symbol;Acc:HGNC:16098]	GO:0032991|GO:0005623|GO:0016020|GO:0009987|GO:0008152|GO:0005488|GO:0003824|GO:0097159|GO:0050794|GO:0043229|GO:0006807|GO:0071704|GO:0043167|GO:0044237|GO:0016043|GO:0043227|GO:0009058|GO:0005622|GO:0005515|GO:0043234|GO:0012505|GO:0016740|GO:0031090|GO:0019222|GO:0006725|GO:1901360|GO:0016570|GO:0003676|GO:0034641|GO:0046483|GO:0043231|GO:0043169|GO:0016746|GO:0005737|GO:0005635|GO:0006139|GO:…	macromolecular complex|cell|membrane|cellular process|metabolic process|binding|catalytic activity|organic cyclic compound binding|regulation of cellular process|intracellular organelle|nitrogen compound metabolic process|organic substance metabolic process|ion binding|cellular metabolic process|cellular component organization|membrane-bounded organelle|biosynthetic process|intracellular|protein …	-	-	-	-	20:35771974-35950381	172	198	297	1009	1104	1073	1.08982167463494	1.14017250193978	1.69666614388847	5.72815588679619	5.73935305365755	6.37169118753068	1.30888677348773	5.94640004266147	-2.18367622252388	3.39317717368588e-22	3.44557521575572e-20	DOWN
ENSG00000198373	WWP2	WW domain containing E3 ubiquitin protein ligase 2 [Source:HGNC Symbol;Acc:HGNC:16804]	GO:0040011|GO:0032991|GO:0005623|GO:0016020|GO:0009987|GO:0005576|GO:0008152|GO:0005488|GO:0000988|GO:0003824|GO:1903561|GO:0009892|GO:0048523|GO:0050794|GO:0043229|GO:0006807|GO:0071704|GO:0009056|GO:0051051|GO:0044237|GO:0000989|GO:0043227|GO:0009893|GO:0009058|GO:0016874|GO:0005622|GO:0005515|GO:0043234|GO:0016740|GO:0019222|GO:0016032|GO:0042391|GO:0006725|GO:0006810|GO:1901360|GO:0034641|GO:…	locomotion|macromolecular complex|cell|membrane|cellular process|extracellular region|metabolic process|binding|transcription factor activity, protein binding|catalytic activity|extracellular vesicle|negative regulation of metabolic process|negative regulation of cellular process|regulation of cellular process|intracellular organelle|nitrogen compound metabolic process|organic substance metabolic…	K05630	atrophin-1 interacting protein 2 (WW domain containing E3 ubiquitin protein ligase 2)[2.3.2.26]	hsa04120	Ubiquitin mediated proteolysis - Homo sapiens (human)	16:69762306-69941741	122	120	156	670	746	611	0.576710254301626	0.515535702318119	0.664869628312774	2.83772792341047	2.89337427850644	2.70687434053827	0.585705194977506	2.81265884748506	-2.26368798039332	3.50514383459158e-22	3.54720556060668e-20	DOWN
ENSG00000133131	MORC4	MORC family CW-type zinc finger 4 [Source:HGNC Symbol;Acc:HGNC:23485]	GO:0005623|GO:0005488|GO:0043229|GO:0043167|GO:0043227|GO:0005622|GO:0005515|GO:0043231|GO:0043169|GO:0046872|GO:0031981|GO:0005654|GO:0005634|GO:0046914|GO:0008270	cell|binding|intracellular organelle|ion binding|membrane-bounded organelle|intracellular|protein binding|intracellular membrane-bounded organelle|cation binding|metal ion binding|nuclear lumen|nucleoplasm|nucleus|transition metal ion binding|zinc ion binding	-	-	-	-	X:106813871-107000244	28	36	32	215	276	270	0.26928701883039	0.314662525471992	0.277475311426389	1.85267198149274	2.17791085965441	2.43363804051621	0.287141618576257	2.15474029388779	-2.90767963854052	3.80483432898313e-22	3.83748392086021e-20	DOWN
ENSG00000223612	RP11-289I10.2	-	-	-	-	-	-	-	1:145233001-145233519	73	63	107	468	517	538	9.94948363879998	7.80371956770568	13.1485254195838	57.1506996697609	57.8145040468171	68.7210868694375	10.3005762086965	61.2287635286718	-2.57148450593481	3.95862873793647e-22	3.97915496102206e-20	DOWN
ENSG00000101333	PLCB4	phospholipase C beta 4 [Source:HGNC Symbol;Acc:HGNC:9059]	GO:0004871|GO:0045202|GO:0023052|GO:0005623|GO:0009987|GO:0008152|GO:0050896|GO:0005488|GO:0003824|GO:0051716|GO:0042995|GO:0050794|GO:0060076|GO:0043229|GO:0071704|GO:0009056|GO:0043167|GO:0051051|GO:0044237|GO:0043227|GO:0016787|GO:0005622|GO:0005515|GO:0012505|GO:0006810|GO:0043647|GO:0016788|GO:0044281|GO:0019637|GO:0043231|GO:0043169|GO:0019899|GO:0005737|GO:0043005|GO:0036477|GO:0014069|GO:…	signal transducer activity|synapse|signaling|cell|cellular process|metabolic process|response to stimulus|binding|catalytic activity|cellular response to stimulus|cell projection|regulation of cellular process|excitatory synapse|intracellular organelle|organic substance metabolic process|catabolic process|ion binding|negative regulation of transport|cellular metabolic process|membrane-bounded org…	K05858	phosphatidylinositol phospholipase C, beta[3.1.4.11]	hsa01100|hsa05200|hsa04015|hsa05016|hsa04062|hsa04020|hsa05010|hsa04022|hsa04921|hsa04261|hsa04072|hsa04310|hsa04728|hsa04611|hsa04270|hsa04071|hsa04919|hsa04724|hsa04726|hsa04725|hsa05142|hsa04933|hsa04922|hsa04723|hsa04916|hsa04915|hsa04750|hsa04070|hsa05146|hsa04972|hsa04713|hsa04912|hsa04970|hsa04540|hsa04911|hsa04925|hsa04971|hsa00562|hsa04918|hsa04720|hsa04924|hsa04730|hsa04961|hsa05143	Metabolic pathways - Homo sapiens (human)|Pathways in cancer - Homo sapiens (human)|Rap1 signaling pathway - Homo sapiens (human)|Huntington,s disease - Homo sapiens (human)|Chemokine signaling pathway - Homo sapiens (human)|Calcium signaling pathway - Homo sapiens (human)|Alzheimer,s disease - Homo sapiens (human)|cGMP-PKG signaling pathway - Homo sapiens (human)|Oxytocin signaling pathway - Hom…	20:9068763-9481242	26	36	62	338	352	325	0.182074932937451	0.229120173729977	0.391456858438646	2.12078238597937	2.02251476731553	2.13301127455437	0.267550655035358	2.09210280928309	-2.96706978351359	3.98504442713656e-22	3.99226564858171e-20	DOWN
ENSG00000162599	NFIA	nuclear factor I/A [Source:HGNC Symbol;Acc:HGNC:7784]	GO:0032502|GO:0005623|GO:0009987|GO:0008152|GO:0030054|GO:0001071|GO:0005488|GO:0097159|GO:0009892|GO:0003700|GO:0048523|GO:0044877|GO:0050794|GO:0043229|GO:0006807|GO:0071704|GO:0044237|GO:0016043|GO:0043227|GO:0009893|GO:0009058|GO:0005622|GO:0005515|GO:0048856|GO:0019222|GO:0016032|GO:0006725|GO:1901360|GO:0007275|GO:0003676|GO:0034641|GO:0031325|GO:0046483|GO:0043231|GO:0000981|GO:0009890|GO:…	developmental process|cell|cellular process|metabolic process|cell junction|nucleic acid binding transcription factor activity|binding|organic cyclic compound binding|negative regulation of metabolic process|transcription factor activity, sequence-specific DNA binding|negative regulation of cellular process|macromolecular complex binding|regulation of cellular process|intracellular organelle|nitr…	-	-	-	-	1:60865259-61462793	15	10	36	234	274	291	0.0594851474293281	0.0360415440259402	0.128718008831527	0.831451845282444	0.891543759541315	1.08154675530805	0.0747482334289318	0.93484745337727	-3.6446195792578	4.30487192212791e-22	4.29824904224771e-20	DOWN
ENSG00000148082	SHC3	SHC (Src homology 2 domain containing) transforming protein 3 [Source:HGNC Symbol;Acc:HGNC:18181]	GO:0040011|GO:0032502|GO:0004871|GO:0002376|GO:0007610|GO:0023052|GO:0005623|GO:0016020|GO:0009987|GO:0008152|GO:0050896|GO:0005488|GO:0051716|GO:0050794|GO:0006950|GO:0071704|GO:0006955|GO:0044237|GO:0023051|GO:0009653|GO:0016043|GO:0044708|GO:0071944|GO:0009605|GO:0009893|GO:0005622|GO:0002682|GO:0005515|GO:0005886|GO:0048856|GO:0019222|GO:0006935|GO:0045087|GO:0048468|GO:0007275|GO:0050877|GO:…	locomotion|developmental process|signal transducer activity|immune system process|behavior|signaling|cell|membrane|cellular process|metabolic process|response to stimulus|binding|cellular response to stimulus|regulation of cellular process|response to stress|organic substance metabolic process|immune response|cellular metabolic process|regulation of signaling|anatomical structure morphogenesis|ce…	K17448	SHC- transforming protein 3[-]	hsa04014|hsa04510|hsa04062|hsa05034|hsa04072|hsa04910|hsa04650|hsa04722|hsa04915|hsa04012|hsa05100|hsa05220|hsa04917|hsa05214	Ras signaling pathway - Homo sapiens (human)|Focal adhesion - Homo sapiens (human)|Chemokine signaling pathway - Homo sapiens (human)|Alcoholism - Homo sapiens (human)|Phospholipase D signaling pathway - Homo sapiens (human)|Insulin signaling pathway - Homo sapiens (human)|Natural killer cell mediated cytotoxicity - Homo sapiens (human)|Neurotrophin signaling pathway - Homo sapiens (human)|Estrog…	9:89005771-89178767	53	67	96	414	472	526	0.373373617032665	0.42896919270546	0.609755950102283	2.61316356182262	2.72821299319111	3.47282881258885	0.470699586613469	2.93806845586753	-2.64198951941668	4.43262981325122e-22	4.4110576814934e-20	DOWN
ENSG00000077585	GPR137B	G protein-coupled receptor 137B [Source:HGNC Symbol;Acc:HGNC:11862]	GO:0005623|GO:0016020|GO:0043229|GO:0043227|GO:0071944|GO:0031224|GO:0005622|GO:0005886|GO:0031090|GO:0005887|GO:0043231|GO:0005774|GO:0005737|GO:0031226|GO:0016021|GO:0005773|GO:0000323|GO:0005765|GO:0005764	cell|membrane|intracellular organelle|membrane-bounded organelle|cell periphery|intrinsic component of membrane|intracellular|plasma membrane|organelle membrane|integral component of plasma membrane|intracellular membrane-bounded organelle|vacuolar membrane|cytoplasm|intrinsic component of plasma membrane|integral component of membrane|vacuole|lytic vacuole|lysosomal membrane|lysosome	-	-	-	-	1:236142505-236221865	58	58	112	526	537	757	1.02517377157428	0.931700030131442	1.7848429731561	8.33012852158377	7.78772340325956	12.5398763722435	1.24723892495394	9.55257609902894	-2.93715198684661	4.49238048932683e-22	4.45566535310177e-20	DOWN
ENSG00000132383	RPA1	replication protein A1 [Source:HGNC Symbol;Acc:HGNC:10289]	GO:0032991|GO:0005623|GO:0009987|GO:0008152|GO:0050896|GO:0005488|GO:0051716|GO:0097159|GO:0051606|GO:0050794|GO:0043229|GO:0006807|GO:0006950|GO:0071704|GO:0043167|GO:0009628|GO:0044237|GO:0016043|GO:0043227|GO:0009058|GO:0032993|GO:0005622|GO:0005515|GO:0043234|GO:0007049|GO:0006281|GO:0006725|GO:0022402|GO:1901360|GO:0003676|GO:0034641|GO:0042769|GO:0046483|GO:0033554|GO:0043231|GO:0000723|GO:…	macromolecular complex|cell|cellular process|metabolic process|response to stimulus|binding|cellular response to stimulus|organic cyclic compound binding|detection of stimulus|regulation of cellular process|intracellular organelle|nitrogen compound metabolic process|response to stress|organic substance metabolic process|ion binding|response to abiotic stimulus|cellular metabolic process|cellular …	K07466	replication factor A1[-]	hsa03460|hsa03420|hsa03030|hsa03440|hsa03430	Fanconi anemia pathway - Homo sapiens (human)|Nucleotide excision repair - Homo sapiens (human)|DNA replication - Homo sapiens (human)|Homologous recombination - Homo sapiens (human)|Mismatch repair - Homo sapiens (human)	17:1829702-1900082	715	806	1018	3703	4060	3128	5.67896359438849	5.81805819953354	7.28996050121389	26.3520523920864	26.4579983730618	23.2840593108467	6.26232743171197	25.364703358665	-2.0180514399491	4.50857445798419e-22	4.45691992942583e-20	DOWN
ENSG00000164597	COG5	component of oligomeric golgi complex 5 [Source:HGNC Symbol;Acc:HGNC:14857]	GO:0032991|GO:0005623|GO:0016020|GO:0005488|GO:0043229|GO:0051641|GO:0043227|GO:0005622|GO:0005515|GO:0043234|GO:0012505|GO:0031090|GO:0006810|GO:0043231|GO:0005737|GO:0045184|GO:0008104|GO:0051649|GO:0017119|GO:0005794|GO:0016192|GO:0005829|GO:0015031|GO:0046907|GO:0031981|GO:0005654|GO:0000139|GO:0005634|GO:0048193|GO:0006891	macromolecular complex|cell|membrane|binding|intracellular organelle|cellular localization|membrane-bounded organelle|intracellular|protein binding|protein complex|endomembrane system|organelle membrane|transport|intracellular membrane-bounded organelle|cytoplasm|establishment of protein localization|protein localization|establishment of localization in cell|Golgi transport complex|Golgi apparatu…	-	-	-	-	7:107201555-107564514	99	117	213	898	824	1045	0.627839421385905	0.674345057191053	1.21789115647789	5.10257146266597	4.28756199127085	6.21098058813115	0.840025211684949	5.20037134735599	-2.63011011341413	4.81759003112674e-22	4.74667764981049e-20	DOWN
ENSG00000170776	AKAP13	A-kinase anchoring protein 13 [Source:HGNC Symbol;Acc:HGNC:371]	GO:0004871|GO:0005198|GO:0023052|GO:0005623|GO:0016020|GO:0009987|GO:0008152|GO:0050896|GO:0005488|GO:0003824|GO:0051716|GO:0050794|GO:0043229|GO:0071704|GO:0043167|GO:0032947|GO:0044237|GO:0051641|GO:0023051|GO:0043227|GO:0009893|GO:0005622|GO:0005515|GO:0016740|GO:0005085|GO:0019222|GO:0006810|GO:0010941|GO:0016772|GO:0010942|GO:0043231|GO:0043169|GO:0019899|GO:0005737|GO:0003012|GO:0051018|GO:…	signal transducer activity|structural molecule activity|signaling|cell|membrane|cellular process|metabolic process|response to stimulus|binding|catalytic activity|cellular response to stimulus|regulation of cellular process|intracellular organelle|organic substance metabolic process|ion binding|protein complex scaffold|cellular metabolic process|cellular localization|regulation of signaling|membr…	-	-	-	-	15:85380571-85749358	289	319	422	1322	1677	1617	0.668791849896251	0.670909143451468	0.880481252955008	2.74108240733162	3.18415320193936	3.5069689199168	0.740060748767576	3.14406817639593	-2.08691689547349	5.02709060642428e-22	4.93680141329574e-20	DOWN
ENSG00000100997	ABHD12	abhydrolase domain containing 12 [Source:HGNC Symbol;Acc:HGNC:15868]	GO:0032991|GO:0007610|GO:0005623|GO:0016020|GO:0009987|GO:0008152|GO:0050896|GO:0003824|GO:0006807|GO:0006950|GO:0071704|GO:0009056|GO:0009628|GO:0044237|GO:0044708|GO:0071944|GO:0009605|GO:0016787|GO:0031224|GO:0005886|GO:0043234|GO:0007626|GO:0006575|GO:0044255|GO:0050817|GO:0008344|GO:0030534|GO:0009612|GO:0006082|GO:0098797|GO:0016788|GO:0044281|GO:0019637|GO:0005887|GO:0006520|GO:0009611|GO:…	macromolecular complex|behavior|cell|membrane|cellular process|metabolic process|response to stimulus|catalytic activity|nitrogen compound metabolic process|response to stress|organic substance metabolic process|catabolic process|response to abiotic stimulus|cellular metabolic process|single-organism behavior|cell periphery|response to external stimulus|hydrolase activity|intrinsic component of m…	-	-	-	-	20:25294743-25390983	273	308	518	1824	1897	1784	4.22933797802435	4.33650657914004	7.23525256366601	25.3181699395383	24.1126586649341	25.9020255777888	5.26703237361013	25.1109513940871	-2.25325445781996	5.50518877543534e-22	5.38858707219169e-20	DOWN
ENSG00000106049	HIBADH	3-hydroxyisobutyrate dehydrogenase [Source:HGNC Symbol;Acc:HGNC:4907]	GO:0005623|GO:0009987|GO:0008152|GO:0005488|GO:0003824|GO:0036094|GO:0097159|GO:0016491|GO:0043229|GO:0006807|GO:0071704|GO:0009056|GO:0044237|GO:0043227|GO:0048037|GO:0005622|GO:0006082|GO:0034641|GO:0044281|GO:0016614|GO:0043231|GO:0005737|GO:0006520|GO:0050662|GO:0000166|GO:0055114|GO:0009081|GO:0016616|GO:0009063|GO:0005759|GO:0005739|GO:0051287|GO:0009083|GO:0046395|GO:0006573|GO:0008442|GO:…	cell|cellular process|metabolic process|binding|catalytic activity|small molecule binding|organic cyclic compound binding|oxidoreductase activity|intracellular organelle|nitrogen compound metabolic process|organic substance metabolic process|catabolic process|cellular metabolic process|membrane-bounded organelle|cofactor binding|intracellular|organic acid metabolic process|cellular nitrogen compo…	K00020	3-hydroxyisobutyrate dehydrogenase[1.1.1.31]	hsa01100|hsa00280	Metabolic pathways - Homo sapiens (human)|Valine, leucine and isoleucine degradation - Homo sapiens (human)	7:27525442-27662995	200	253	398	1345	1417	1476	3.61455677034287	4.15552321171754	6.48518068757144	21.7793544955944	21.0117734652093	25.0000076883193	4.75175355654395	22.5970452163743	-2.24960221884455	5.6950444491965e-22	5.55620447667687e-20	DOWN
ENSG00000102053	ZC3H12B	zinc finger CCCH-type containing 12B [Source:HGNC Symbol;Acc:HGNC:17407]	GO:0009987|GO:0008152|GO:0005488|GO:0003824|GO:0006807|GO:0071704|GO:0043167|GO:0044237|GO:0016787|GO:0006725|GO:1901360|GO:0034641|GO:0016788|GO:0046483|GO:0043169|GO:0006139|GO:0046872|GO:0004518|GO:0004519|GO:0090305	cellular process|metabolic process|binding|catalytic activity|nitrogen compound metabolic process|organic substance metabolic process|ion binding|cellular metabolic process|hydrolase activity|cellular aromatic compound metabolic process|organic cyclic compound metabolic process|cellular nitrogen compound metabolic process|hydrolase activity, acting on ester bonds|heterocycle metabolic process|cat…	-	-	-	-	X:65366638-65507887	9	15	19	129	178	183	0.0728498909495291	0.11034900513147	0.13865998555449	0.935558010564993	1.18214660328949	1.38824153480161	0.107286293878496	1.1686487162187	-3.44530365105855	6.09398829170005e-22	5.92605623649555e-20	DOWN
ENSG00000185022	MAFF	v-maf avian musculoaponeurotic fibrosarcoma oncogene homolog F [Source:HGNC Symbol;Acc:HGNC:6780]	GO:0032502|GO:0000003|GO:0005623|GO:0009987|GO:0022414|GO:0008152|GO:0050896|GO:0001071|GO:0005488|GO:0097159|GO:0003700|GO:0050794|GO:0043229|GO:0006807|GO:0006950|GO:0071704|GO:0044237|GO:0043227|GO:0009893|GO:0009058|GO:0050793|GO:0005622|GO:0048856|GO:0019222|GO:0050817|GO:0045595|GO:0006725|GO:0009888|GO:1901360|GO:0007275|GO:0003676|GO:0048513|GO:0034641|GO:0031325|GO:0046483|GO:0061061|GO:…	developmental process|reproduction|cell|cellular process|reproductive process|metabolic process|response to stimulus|nucleic acid binding transcription factor activity|binding|organic cyclic compound binding|transcription factor activity, sequence-specific DNA binding|regulation of cellular process|intracellular organelle|nitrogen compound metabolic process|response to stress|organic substance me…	-	-	-	-	22:38200767-38216511	2868	2948	2746	711	895	806	16.9811055151989	15.8633305370687	14.6589095082381	3.77184895165953	4.34788263558276	4.47250438316975	15.8344485201686	4.19741199013735	1.91549464160314	6.43607175708404e-22	6.23839241025932e-20	UP
ENSG00000145246	ATP10D	ATPase, class V, type 10D [Source:HGNC Symbol;Acc:HGNC:13549]	GO:0005215|GO:0005623|GO:0016020|GO:0009987|GO:0008152|GO:0005488|GO:0003824|GO:0036094|GO:0097159|GO:0043229|GO:0042175|GO:0043167|GO:0016043|GO:0043227|GO:0071944|GO:0016787|GO:0031224|GO:0005622|GO:0005789|GO:0005515|GO:0005886|GO:0012505|GO:0031090|GO:0097035|GO:0006810|GO:0043168|GO:0001882|GO:0016817|GO:0043231|GO:0043169|GO:0005737|GO:0005319|GO:0055085|GO:0061024|GO:0005783|GO:0000166|GO:…	transporter activity|cell|membrane|cellular process|metabolic process|binding|catalytic activity|small molecule binding|organic cyclic compound binding|intracellular organelle|nuclear outer membrane-endoplasmic reticulum membrane network|ion binding|cellular component organization|membrane-bounded organelle|cell periphery|hydrolase activity|intrinsic component of membrane|intracellular|endoplasmi…	-	-	-	-	4:47485288-47593486	110	131	203	754	787	887	0.656460240364688	0.710509322282626	1.09226165860013	4.03168479796273	3.85354399490399	4.96101074907856	0.819743740415815	4.28207984731509	-2.38506681238038	6.95662008205834e-22	6.7211306126139e-20	DOWN
ENSG00000131089	ARHGEF9	Cdc42 guanine nucleotide exchange factor 9 [Source:HGNC Symbol;Acc:HGNC:14561]	GO:0023052|GO:0005623|GO:0009987|GO:0008152|GO:0050896|GO:0005488|GO:0051716|GO:0050794|GO:0023051|GO:0009893|GO:0005622|GO:0005515|GO:0005085|GO:0019222|GO:0006810|GO:0010941|GO:0010942|GO:0005737|GO:0007267|GO:0005088|GO:0009966|GO:0010646|GO:0043085|GO:0007154|GO:0055085|GO:0007165|GO:0008219|GO:0050790|GO:0010033|GO:0005829|GO:0007166|GO:0051345|GO:0006811|GO:0070848|GO:0012501|GO:0035556|GO:…	signaling|cell|cellular process|metabolic process|response to stimulus|binding|cellular response to stimulus|regulation of cellular process|regulation of signaling|positive regulation of metabolic process|intracellular|protein binding|guanyl-nucleotide exchange factor activity|regulation of metabolic process|transport|regulation of cell death|positive regulation of cell death|cytoplasm|cell-cell …	-	-	-	-	X:63634967-63809274	141	145	160	724	721	702	0.502186663954887	0.469346418917625	0.513781850161584	2.31036697297514	2.10691865207189	2.34320760009272	0.495104977678032	2.25349774171325	-2.18635964526445	7.06497286577633e-22	6.80379677209311e-20	DOWN
ENSG00000109320	NFKB1	nuclear factor of kappa light polypeptide gene enhancer in B-cells 1 [Source:HGNC Symbol;Acc:HGNC:7794]	GO:0032502|GO:0032991|GO:0002376|GO:0023052|GO:0005623|GO:0009987|GO:0008152|GO:0050896|GO:0001071|GO:0005488|GO:0051716|GO:0042995|GO:0097159|GO:0009892|GO:0003700|GO:0048523|GO:0044877|GO:0050794|GO:0043229|GO:0006807|GO:0006950|GO:0071704|GO:0006955|GO:0009628|GO:0051051|GO:0044237|GO:0023051|GO:0051707|GO:0010884|GO:0043227|GO:0009607|GO:0009605|GO:0009893|GO:0009058|GO:0002684|GO:0050793|GO:…	developmental process|macromolecular complex|immune system process|signaling|cell|cellular process|metabolic process|response to stimulus|nucleic acid binding transcription factor activity|binding|cellular response to stimulus|cell projection|organic cyclic compound binding|negative regulation of metabolic process|transcription factor activity, sequence-specific DNA binding|negative regulation of…	K02580	nuclear factor NF-kappa-B p105 subunit[-]	hsa05200|hsa04151|hsa05166|hsa05206|hsa04010|hsa04014|hsa05203|hsa05169|hsa04024|hsa04062|hsa05168|hsa05202|hsa05152|hsa05164|hsa04932|hsa05161|hsa04210|hsa05162|hsa05160|hsa04380|hsa04722|hsa04071|hsa05145|hsa04668|hsa04931|hsa04620|hsa05142|hsa04660|hsa04066|hsa04933|hsa05146|hsa04211|hsa04064|hsa05215|hsa05132|hsa05222|hsa05133|hsa05220|hsa05140|hsa04662|hsa04917|hsa04920|hsa04622|hsa05120|hsa…	Pathways in cancer - Homo sapiens (human)|PI3K-Akt signaling pathway - Homo sapiens (human)|HTLV-I infection - Homo sapiens (human)|MicroRNAs in cancer - Homo sapiens (human)|MAPK signaling pathway - Homo sapiens (human)|Ras signaling pathway - Homo sapiens (human)|Viral carcinogenesis - Homo sapiens (human)|Epstein-Barr virus infection - Homo sapiens (human)|cAMP signaling pathway - Homo sapiens…	4:102501329-102617302	58	60	42	583	641	339	0.397244910325355	0.373473869553076	0.259354321795917	3.57763233584912	3.60209986340669	2.17599616121829	0.343357700558116	3.11857612015803	-3.18310324882394	8.68326449167196e-22	8.33537550271301e-20	DOWN
ENSG00000172292	CERS6	ceramide synthase 6 [Source:HGNC Symbol;Acc:HGNC:23826]	GO:0005623|GO:0016020|GO:0009987|GO:0008152|GO:0005488|GO:0003824|GO:0097159|GO:0043229|GO:0006807|GO:0042175|GO:0071704|GO:0044237|GO:0043227|GO:0009058|GO:0031224|GO:0005622|GO:0005789|GO:0012505|GO:0016740|GO:0031090|GO:0044255|GO:0003676|GO:0034641|GO:0044281|GO:0043231|GO:0016746|GO:0005737|GO:0005635|GO:0006629|GO:0005783|GO:0031965|GO:0016021|GO:0044249|GO:0003677|GO:0006665|GO:0006643|GO:…	cell|membrane|cellular process|metabolic process|binding|catalytic activity|organic cyclic compound binding|intracellular organelle|nitrogen compound metabolic process|nuclear outer membrane-endoplasmic reticulum membrane network|organic substance metabolic process|cellular metabolic process|membrane-bounded organelle|biosynthetic process|intrinsic component of membrane|intracellular|endoplasmic …	K04710	ceramide synthetase[2.3.1.24]	hsa01100|hsa04071|hsa00600	Metabolic pathways - Homo sapiens (human)|Sphingolipid signaling pathway - Homo sapiens (human)|Sphingolipid metabolism - Homo sapiens (human)	2:168455862-168775137	126	145	263	937	1030	1116	0.673377644089014	0.704267847244103	1.26724039066458	4.48669078036602	4.51641874682356	5.58961922428124	0.881628627332566	4.86424291715694	-2.46397230235838	8.8686866702214e-22	8.48608243117915e-20	DOWN
ENSG00000144468	RHBDD1	rhomboid domain containing 1 [Source:HGNC Symbol;Acc:HGNC:23081]	GO:0032502|GO:0000003|GO:0005623|GO:0016020|GO:0009987|GO:0022414|GO:0008152|GO:0050896|GO:0005488|GO:0003824|GO:0051716|GO:0048523|GO:0050794|GO:0043229|GO:0051050|GO:0006950|GO:0044702|GO:0042175|GO:0071704|GO:0009056|GO:0009628|GO:0019953|GO:0044237|GO:0051641|GO:0003006|GO:0043227|GO:0009893|GO:0032504|GO:0016787|GO:0031224|GO:0005622|GO:0005789|GO:0005515|GO:0012505|GO:0031090|GO:0048609|GO:…	developmental process|reproduction|cell|membrane|cellular process|reproductive process|metabolic process|response to stimulus|binding|catalytic activity|cellular response to stimulus|negative regulation of cellular process|regulation of cellular process|intracellular organelle|positive regulation of transport|response to stress|single organism reproductive process|nuclear outer membrane-endoplasm…	-	-	-	-	2:226835581-226999215	72	89	89	429	492	462	0.335955249080704	0.377414268449542	0.374411593457992	1.79349973972674	1.88356109798994	2.02030955051305	0.362593703662746	1.89912346274324	-2.38890792027274	1.06207802831274e-21	1.01301205933701e-19	DOWN
ENSG00000108061	SHOC2	SHOC2 leucine-rich repeat scaffold protein [Source:HGNC Symbol;Acc:HGNC:15454]	GO:0032991|GO:0023052|GO:0005623|GO:0009987|GO:0008152|GO:0050896|GO:0005488|GO:0051716|GO:0050794|GO:0043229|GO:0023051|GO:0043227|GO:0008287|GO:0030234|GO:0005622|GO:0005515|GO:0043234|GO:0019222|GO:0000164|GO:0019208|GO:0043231|GO:0019899|GO:0005737|GO:0009966|GO:0010646|GO:0007154|GO:0007165|GO:0050790|GO:0009967|GO:0010033|GO:0071774|GO:1902533|GO:0007166|GO:0019902|GO:0031981|GO:0044344|GO:…	macromolecular complex|signaling|cell|cellular process|metabolic process|response to stimulus|binding|cellular response to stimulus|regulation of cellular process|intracellular organelle|regulation of signaling|membrane-bounded organelle|protein serine/threonine phosphatase complex|enzyme regulator activity|intracellular|protein binding|protein complex|regulation of metabolic process|protein phos…	K19613	leucine-rich repeat protein SHOC2[-]	hsa04014	Ras signaling pathway - Homo sapiens (human)	10:110919547-111013667	92	81	155	692	716	607	0.643955976249325	0.515268344850831	0.978167864659857	4.33980558925911	4.11194453330457	3.98184490899503	0.712464061920004	4.14453167718624	-2.54031994086192	1.08889477919924e-21	1.03528231650364e-19	DOWN
ENSG00000086200	IPO11	importin 11 [Source:HGNC Symbol;Acc:HGNC:20628]	GO:0005215|GO:0005623|GO:0005488|GO:0043229|GO:0051641|GO:0043227|GO:0005622|GO:0005515|GO:0012505|GO:0008565|GO:0006810|GO:0043231|GO:0019899|GO:0005737|GO:0005635|GO:0045184|GO:0008104|GO:0051649|GO:0005829|GO:0072594|GO:0015031|GO:0046907|GO:0034613|GO:0017038|GO:0051020|GO:0005634|GO:0006606|GO:0033365|GO:0051169|GO:0006610|GO:0006605|GO:0006886|GO:0031267|GO:0042991|GO:0006913|GO:0017016|GO:…	transporter activity|cell|binding|intracellular organelle|cellular localization|membrane-bounded organelle|intracellular|protein binding|endomembrane system|protein transporter activity|transport|intracellular membrane-bounded organelle|enzyme binding|cytoplasm|nuclear envelope|establishment of protein localization|protein localization|establishment of localization in cell|cytosol|establishment o…	-	-	-	-	5:62403972-62628582	187	206	242	976	1100	816	1.02287393677091	1.02406311694156	1.19346490048579	4.78329695664036	4.93674611996546	4.1831068540254	1.08013398473275	4.63438331021041	-2.1011670926143	1.3628082549024e-21	1.29159611561448e-19	DOWN
ENSG00000047578	KIAA0556	KIAA0556 [Source:HGNC Symbol;Acc:HGNC:29068]	GO:0005623|GO:0016020|GO:0005576|GO:0043229|GO:0043227|GO:0071944|GO:0005615|GO:0005622|GO:0005886|GO:0043231|GO:0031981|GO:0005654|GO:0005634	cell|membrane|extracellular region|intracellular organelle|membrane-bounded organelle|cell periphery|extracellular space|intracellular|plasma membrane|intracellular membrane-bounded organelle|nuclear lumen|nucleoplasm|nucleus	-	-	-	-	16:27550133-27780369	139	157	256	884	948	1033	0.866672185629156	0.889655077220959	1.439116863908	4.9384587286287	4.84972834889841	6.03629599107376	1.06514804225271	5.27482768953362	-2.30807000575846	1.55473432067144e-21	1.46883032940902e-19	DOWN
ENSG00000100485	SOS2	SOS Ras/Rho guanine nucleotide exchange factor 2 [Source:HGNC Symbol;Acc:HGNC:11188]	GO:0040011|GO:0032502|GO:0023052|GO:0005623|GO:0009987|GO:0008152|GO:0050896|GO:0005488|GO:0051716|GO:0097159|GO:0050794|GO:0023051|GO:0009653|GO:0016043|GO:0009605|GO:0009893|GO:0005622|GO:0005515|GO:0005085|GO:0048856|GO:0019222|GO:0006935|GO:0048468|GO:0010941|GO:0007275|GO:0003676|GO:0010942|GO:0005737|GO:0005088|GO:0006928|GO:0009966|GO:0046983|GO:0010646|GO:0043085|GO:0007154|GO:0007165|GO:…	locomotion|developmental process|signaling|cell|cellular process|metabolic process|response to stimulus|binding|cellular response to stimulus|organic cyclic compound binding|regulation of cellular process|regulation of signaling|anatomical structure morphogenesis|cellular component organization|response to external stimulus|positive regulation of metabolic process|intracellular|protein binding|gu…	K03099	son of sevenless[-]	hsa05200|hsa04151|hsa05206|hsa04010|hsa04014|hsa04810|hsa05205|hsa04510|hsa04062|hsa05034|hsa04630|hsa04072|hsa04910|hsa04650|hsa04068|hsa05160|hsa04722|hsa04660|hsa05231|hsa04915|hsa04912|hsa05215|hsa04540|hsa04012|hsa05220|hsa04662|hsa04917|hsa04664|hsa05211|hsa05214|hsa05221|hsa05223|hsa05213|hsa04320	Pathways in cancer - Homo sapiens (human)|PI3K-Akt signaling pathway - Homo sapiens (human)|MicroRNAs in cancer - Homo sapiens (human)|MAPK signaling pathway - Homo sapiens (human)|Ras signaling pathway - Homo sapiens (human)|Regulation of actin cytoskeleton - Homo sapiens (human)|Proteoglycans in cancer - Homo sapiens (human)|Focal adhesion - Homo sapiens (human)|Chemokine signaling pathway - Ho…	14:50117120-50231558	86	89	164	658	678	738	0.726717412177492	0.683502605387057	1.24947240879776	4.98186482076601	4.7007402781391	5.8445842845587	0.88656414212077	5.17572979448794	-2.54546538387406	1.57394767577383e-21	1.48229129061678e-19	DOWN
ENSG00000132640	BTBD3	BTB (POZ) domain containing 3 [Source:HGNC Symbol;Acc:HGNC:15854]	GO:0032502|GO:0005623|GO:0009987|GO:0005488|GO:0043229|GO:0009653|GO:0016043|GO:0043227|GO:0005622|GO:0005515|GO:0048856|GO:0048468|GO:0007275|GO:0048513|GO:0016358|GO:0030900|GO:0007420|GO:0043231|GO:0005737|GO:0060322|GO:0021987|GO:0021543|GO:0030030|GO:0048869|GO:0021537|GO:0000902|GO:0005829|GO:0031175|GO:0007417|GO:0048813|GO:0000904|GO:0032990|GO:0007399|GO:0030154|GO:0048858|GO:0005634|GO:…	developmental process|cell|cellular process|binding|intracellular organelle|anatomical structure morphogenesis|cellular component organization|membrane-bounded organelle|intracellular|protein binding|anatomical structure development|cell development|multicellular organism development|animal organ development|dendrite development|forebrain development|brain development|intracellular membrane-bound…	-	-	-	-	20:11890723-11926609	56	53	155	819	990	754	0.268488430794628	0.230937876836692	0.670012501033788	3.51817507348288	3.89438643706889	3.38794415111734	0.389812936221703	3.6001685538897	-3.20721057934089	1.60823541073914e-21	1.5098194953524e-19	DOWN
ENSG00000047849	MAP4	microtubule associated protein 4 [Source:HGNC Symbol;Acc:HGNC:6862]	GO:0032502|GO:0032991|GO:0045202|GO:0005198|GO:0005623|GO:0016020|GO:0009987|GO:0005576|GO:0005488|GO:1903561|GO:0042995|GO:0097159|GO:0044877|GO:0060076|GO:0043229|GO:0051641|GO:0016043|GO:0043227|GO:0071944|GO:0005622|GO:0005515|GO:0005886|GO:0043234|GO:0048856|GO:0007049|GO:0051640|GO:0048468|GO:0022402|GO:0007275|GO:0003676|GO:0005874|GO:0031982|GO:0005737|GO:0006928|GO:0032403|GO:0051656|GO:…	developmental process|macromolecular complex|synapse|structural molecule activity|cell|membrane|cellular process|extracellular region|binding|extracellular vesicle|cell projection|organic cyclic compound binding|macromolecular complex binding|excitatory synapse|intracellular organelle|cellular localization|cellular component organization|membrane-bounded organelle|cell periphery|intracellular|pro…	-	-	-	-	3:47850690-48089272	434	479	941	3398	3713	3390	1.05417979741705	1.05740155623007	2.06076431366646	7.39512711352459	7.39975660123132	7.71708273918773	1.39078188910453	7.50398881798121	-2.43176149264554	1.62775622943478e-21	1.52335531265034e-19	DOWN
ENSG00000100065	CARD10	caspase recruitment domain family member 10 [Source:HGNC Symbol;Acc:HGNC:16422]	GO:0032991|GO:0005198|GO:0023052|GO:0005623|GO:0009987|GO:0008152|GO:0050896|GO:0005488|GO:0051716|GO:0050794|GO:0071704|GO:0032947|GO:0044237|GO:0023051|GO:0016043|GO:0009893|GO:0005622|GO:0005515|GO:0043234|GO:0019222|GO:0010941|GO:0030159|GO:0031325|GO:0022607|GO:0005737|GO:0032449|GO:0009966|GO:0010646|GO:0043085|GO:0007154|GO:0007165|GO:0008219|GO:0050790|GO:0009967|GO:0019538|GO:0031323|GO:…	macromolecular complex|structural molecule activity|signaling|cell|cellular process|metabolic process|response to stimulus|binding|cellular response to stimulus|regulation of cellular process|organic substance metabolic process|protein complex scaffold|cellular metabolic process|regulation of signaling|cellular component organization|positive regulation of metabolic process|intracellular|protein …	-	-	-	-	22:37490362-37519542	176	223	327	1270	1203	1044	1.36855044821558	1.57591500365949	2.29249814685265	8.84808066898694	7.67504647728698	7.60811165600056	1.74565453290924	8.04374626742483	-2.20409949770822	1.76110450304128e-21	1.63788205089702e-19	DOWN
ENSG00000104723	TUSC3	tumor suppressor candidate 3 [Source:HGNC Symbol;Acc:HGNC:30242]	GO:0032991|GO:0005215|GO:0005623|GO:0016020|GO:0009987|GO:0008152|GO:0003824|GO:0022857|GO:0050794|GO:0043229|GO:0042175|GO:0071704|GO:0044237|GO:0043227|GO:0071944|GO:0009058|GO:0031224|GO:0005622|GO:0005789|GO:0005886|GO:0043234|GO:0012505|GO:0016740|GO:0031090|GO:0006486|GO:0006810|GO:0050877|GO:0005887|GO:0043231|GO:0005737|GO:0005975|GO:0042592|GO:0019725|GO:0022891|GO:0031226|GO:0055085|GO:…	macromolecular complex|transporter activity|cell|membrane|cellular process|metabolic process|catalytic activity|transmembrane transporter activity|regulation of cellular process|intracellular organelle|nuclear outer membrane-endoplasmic reticulum membrane network|organic substance metabolic process|cellular metabolic process|membrane-bounded organelle|cell periphery|biosynthetic process|intrinsic…	K12669	oligosaccharyltransferase complex subunit gamma[-]	hsa01100|hsa04141|hsa00510	Metabolic pathways - Homo sapiens (human)|Protein processing in endoplasmic reticulum - Homo sapiens (human)|N-Glycan biosynthesis - Homo sapiens (human)	8:15417215-15766649	327	307	424	1482	1695	1403	2.41223989881185	2.05821588934531	2.8200187521864	9.79531565032212	10.2591181613732	9.6997191099703	2.43015818011452	9.91805097388854	-2.0290064175395	1.75943334621958e-21	1.63788205089702e-19	DOWN
ENSG00000118515	SGK1	serum/glucocorticoid regulated kinase 1 [Source:HGNC Symbol;Acc:HGNC:10810]	GO:0040011|GO:0032502|GO:0040007|GO:0007610|GO:0023052|GO:0005623|GO:0016020|GO:0009987|GO:0008152|GO:0050896|GO:0005488|GO:0003824|GO:0036094|GO:0051716|GO:0042995|GO:0097159|GO:0048523|GO:0008283|GO:0050794|GO:0040012|GO:0043229|GO:0006807|GO:0051050|GO:0006950|GO:0016049|GO:0042175|GO:0071704|GO:0043167|GO:0009628|GO:0044237|GO:0048870|GO:0009653|GO:0016043|GO:0045927|GO:0043227|GO:0044708|GO:…	locomotion|developmental process|growth|behavior|signaling|cell|membrane|cellular process|metabolic process|response to stimulus|binding|catalytic activity|small molecule binding|cellular response to stimulus|cell projection|organic cyclic compound binding|negative regulation of cellular process|cell proliferation|regulation of cellular process|regulation of locomotion|intracellular organelle|nit…	K13302	serum/glucocorticoid-regulated kinase 1[2.7.11.1]	hsa04151|hsa04068|hsa04960	PI3K-Akt signaling pathway - Homo sapiens (human)|FoxO signaling pathway - Homo sapiens (human)|Aldosterone-regulated sodium reabsorption - Homo sapiens (human)	6:134169246-134318112	320	304	355	66	72	53	0.857904124259814	0.740698875574649	0.858087591352152	0.158537352117756	0.158375994855276	0.133165344154689	0.818896863728872	0.150026230375907	2.44846700098839	1.78614054970785e-21	1.65600745251485e-19	UP
ENSG00000102763	VWA8	von Willebrand factor A domain containing 8 [Source:HGNC Symbol;Acc:HGNC:29071]	GO:0005623|GO:0005576|GO:0008152|GO:0005488|GO:0003824|GO:0036094|GO:0097159|GO:0043229|GO:0043167|GO:0043227|GO:0016787|GO:0005622|GO:0043168|GO:0001882|GO:0016817|GO:0043231|GO:0005737|GO:0000166|GO:0035639|GO:0001883|GO:0016818|GO:0032549|GO:0005739|GO:0017076|GO:0005524|GO:0030554|GO:0016462|GO:0017111|GO:0016887	cell|extracellular region|metabolic process|binding|catalytic activity|small molecule binding|organic cyclic compound binding|intracellular organelle|ion binding|membrane-bounded organelle|hydrolase activity|intracellular|anion binding|nucleoside binding|hydrolase activity, acting on acid anhydrides|intracellular membrane-bounded organelle|cytoplasm|nucleotide binding|purine ribonucleoside tripho…	-	-	-	-	13:41566837-41961120	104	114	207	741	888	821	0.893987343705633	0.890600612105228	1.60428844906722	5.7070896689111	6.26295851479688	6.61410099403275	1.12962546829269	6.19471639258024	-2.45519371342028	2.099301472746e-21	1.94032650672938e-19	DOWN
ENSG00000143632	ACTA1	actin, alpha 1, skeletal muscle [Source:HGNC Symbol;Acc:HGNC:129]	GO:0032502|GO:0040007|GO:0005198|GO:0005623|GO:0009987|GO:0005576|GO:0008152|GO:0050896|GO:0005488|GO:0036094|GO:1903561|GO:0005200|GO:0051716|GO:0042995|GO:0097159|GO:0043229|GO:0016049|GO:0071704|GO:0043167|GO:0009628|GO:0044297|GO:0009653|GO:0016043|GO:0043227|GO:0009605|GO:0009893|GO:0031252|GO:0005615|GO:0005622|GO:0072562|GO:0005515|GO:0048856|GO:0048646|GO:0019222|GO:0030017|GO:0009888|GO:…	developmental process|growth|structural molecule activity|cell|cellular process|extracellular region|metabolic process|response to stimulus|binding|small molecule binding|extracellular vesicle|structural constituent of cytoskeleton|cellular response to stimulus|cell projection|organic cyclic compound binding|intracellular organelle|cell growth|organic substance metabolic process|ion binding|respo…	-	-	-	-	1:229431245-229434098	100	99	58	0	5	2	3.29468448978155	2.9643564650609	1.72289719024483	0	0.135165298194642	0.0617473175386289	2.66064604836243	0.065637538577757	5.34111164950048	2.14026172755408e-21	1.97207943254319e-19	UP
ENSG00000115970	THADA	thyroid adenoma associated [Source:HGNC Symbol;Acc:HGNC:19217]	GO:0016020|GO:0005488|GO:0031224|GO:0005515|GO:0016021	membrane|binding|intrinsic component of membrane|protein binding|integral component of membrane	-	-	-	-	2:43230836-43596046	127	147	191	787	915	649	0.460697086696656	0.484628914373389	0.624682439168229	2.55789907020306	2.72332796445404	2.2064040276882	0.523336146746091	2.49587702078177	-2.25373703588559	2.22356014827827e-21	2.04252814359075e-19	DOWN
ENSG00000083642	PDS5B	PDS5 cohesin associated factor B [Source:HGNC Symbol;Acc:HGNC:20418]	GO:0032991|GO:0005623|GO:0009987|GO:0005488|GO:0036094|GO:0097159|GO:0048523|GO:0008283|GO:0050794|GO:0043229|GO:0043167|GO:0000785|GO:0016043|GO:0043227|GO:0005622|GO:0005515|GO:0042127|GO:0007049|GO:0022402|GO:0003676|GO:0043168|GO:0001882|GO:0043231|GO:0005737|GO:0008285|GO:0007059|GO:0000166|GO:0051301|GO:0006996|GO:0051276|GO:0005829|GO:0003677|GO:0000819|GO:0035639|GO:1903047|GO:0001883|GO:…	macromolecular complex|cell|cellular process|binding|small molecule binding|organic cyclic compound binding|negative regulation of cellular process|cell proliferation|regulation of cellular process|intracellular organelle|ion binding|chromatin|cellular component organization|membrane-bounded organelle|intracellular|protein binding|regulation of cell proliferation|cell cycle|cell cycle process|nuc…	-	-	-	-	13:32586427-32778019	346	358	432	1524	1710	1453	1.48693433877256	1.3982292918777	1.67383865314029	5.8681135688944	6.02948260844951	5.85208486724748	1.51966742793018	5.91656034819713	-1.96100306311688	2.29596240604121e-21	2.1025663088943e-19	DOWN
ENSG00000140443	IGF1R	insulin like growth factor 1 receptor [Source:HGNC Symbol;Acc:HGNC:5465]	GO:0040011|GO:0032991|GO:0004871|GO:0002376|GO:0023052|GO:0005623|GO:0016020|GO:0009987|GO:0008152|GO:0050896|GO:0005488|GO:0003824|GO:0036094|GO:0051716|GO:0033218|GO:0097159|GO:0004872|GO:0009892|GO:0048523|GO:0044877|GO:0008283|GO:0050794|GO:0040012|GO:0042562|GO:0043229|GO:0006807|GO:0006950|GO:0071704|GO:0043167|GO:0006955|GO:0044237|GO:0038023|GO:0048870|GO:0023051|GO:0040017|GO:0016043|GO:…	locomotion|macromolecular complex|signal transducer activity|immune system process|signaling|cell|membrane|cellular process|metabolic process|response to stimulus|binding|catalytic activity|small molecule binding|cellular response to stimulus|amide binding|organic cyclic compound binding|receptor activity|negative regulation of metabolic process|negative regulation of cellular process|macromolecu…	K05087	insulin-like growth factor 1 receptor[2.7.10.1]	hsa05200|hsa04151|hsa04144|hsa04014|hsa04015|hsa05205|hsa04510|hsa05202|hsa04550|hsa04068|hsa04152|hsa04114|hsa04066|hsa04914|hsa04211|hsa05215|hsa04520|hsa05218|hsa05214|hsa04213|hsa04730|hsa04913	Pathways in cancer - Homo sapiens (human)|PI3K-Akt signaling pathway - Homo sapiens (human)|Endocytosis - Homo sapiens (human)|Ras signaling pathway - Homo sapiens (human)|Rap1 signaling pathway - Homo sapiens (human)|Proteoglycans in cancer - Homo sapiens (human)|Focal adhesion - Homo sapiens (human)|Transcriptional misregulation in cancer - Homo sapiens (human)|Signaling pathways regulating plu…	15:98648971-98964530	59	55	136	585	730	853	0.169541999769011	0.143639585595007	0.352356793406395	1.50619712666003	1.72115079264151	2.29724012833052	0.221846126256804	1.84152934921069	-3.05327312322472	2.34348433358864e-21	2.1395223637601e-19	DOWN
ENSG00000157837	SPPL3	signal peptide peptidase like 3 [Source:HGNC Symbol;Acc:HGNC:30424]	GO:0002376|GO:0023052|GO:0005623|GO:0016020|GO:0009987|GO:0008152|GO:0050896|GO:0005488|GO:0003824|GO:0051716|GO:0050794|GO:0043229|GO:0051050|GO:0042175|GO:0071704|GO:0006955|GO:0044237|GO:0051641|GO:0023051|GO:0043227|GO:0071944|GO:0009893|GO:0016787|GO:0031224|GO:0002684|GO:0005622|GO:0002682|GO:0005789|GO:1903829|GO:0005515|GO:0005886|GO:0012505|GO:0031090|GO:0019222|GO:0042802|GO:0060341|GO:…	immune system process|signaling|cell|membrane|cellular process|metabolic process|response to stimulus|binding|catalytic activity|cellular response to stimulus|regulation of cellular process|intracellular organelle|positive regulation of transport|nuclear outer membrane-endoplasmic reticulum membrane network|organic substance metabolic process|immune response|cellular metabolic process|cellular lo…	-	-	-	-	12:120762510-120904371	92	108	154	581	660	619	0.790551396498503	0.843419415031524	1.19309438946537	4.47315659128232	4.65320282084872	4.98493976088275	0.942355066998466	4.7037663910046	-2.31947375569015	2.39756674736703e-21	2.18222431938705e-19	DOWN
ENSG00000156504	FAM122B	family with sequence similarity 122B [Source:HGNC Symbol;Acc:HGNC:30490]	GO:0032991|GO:0043234|GO:0005581	macromolecular complex|protein complex|collagen trimer	-	-	-	-	X:134769566-134797232	368	349	595	1864	2373	2056	2.09590530289895	1.80646528584969	3.05531184274681	9.51191094444389	11.0889356616513	10.9742856736663	2.31922747716515	10.5250440932538	-2.18211004115228	2.42152855920458e-21	2.19733476007579e-19	DOWN
ENSG00000249378	LINC01060	long intergenic non-protein coding RNA 1060 [Source:HGNC Symbol;Acc:HGNC:49081]	-	-	-	-	-	-	4:188400736-188681051	2	4	0	69	74	59	0.0407334079747567	0.0740423865005119	0	1.25917608244788	1.23663085461452	1.12621727455749	0.0382585981584229	1.2073414038733	-4.979905866597	2.44013190722948e-21	2.20750599874027e-19	DOWN
ENSG00000183826	BTBD9	BTB (POZ) domain containing 9 [Source:HGNC Symbol;Acc:HGNC:21228]	GO:0007610|GO:0048511|GO:0009987|GO:0008152|GO:0005488|GO:0007622|GO:0050794|GO:0006807|GO:0007623|GO:0071704|GO:0044237|GO:0051641|GO:0016043|GO:0044708|GO:0005515|GO:0007626|GO:0060341|GO:0008344|GO:0006725|GO:0051640|GO:0030534|GO:0006810|GO:1901360|GO:0060627|GO:0050877|GO:0034641|GO:0046483|GO:0051128|GO:0030431|GO:0042592|GO:0051656|GO:0048871|GO:0051649|GO:0007611|GO:0048512|GO:0016192|GO:…	behavior|rhythmic process|cellular process|metabolic process|binding|rhythmic behavior|regulation of cellular process|nitrogen compound metabolic process|circadian rhythm|organic substance metabolic process|cellular metabolic process|cellular localization|cellular component organization|single-organism behavior|protein binding|locomotory behavior|regulation of cellular localization|adult locomoto…	-	-	-	-	6:38168451-38640148	17	11	40	257	280	328	0.104976316070996	0.0617364249260266	0.222702342340882	1.42194099652153	1.41865308078549	1.89825182340962	0.129805027779302	1.57961530023888	-3.60515507710403	2.4741203805774e-21	2.23149214023437e-19	DOWN
ENSG00000275052	PPP4R3B	protein phosphatase 4 regulatory subunit 3B [Source:HGNC Symbol;Acc:HGNC:29267]	GO:0032991|GO:0005623|GO:0009987|GO:0008152|GO:0005488|GO:0050794|GO:0043229|GO:0071704|GO:0044237|GO:0043227|GO:0009893|GO:0009058|GO:0008287|GO:0005622|GO:0005515|GO:0043234|GO:0019222|GO:0044262|GO:0044281|GO:0031325|GO:0030289|GO:0043231|GO:0005737|GO:0005975|GO:0006629|GO:0044249|GO:0019538|GO:0031323|GO:0006109|GO:0005813|GO:0043412|GO:0005815|GO:0036211|GO:0031981|GO:0005996|GO:0005654|GO:…	macromolecular complex|cell|cellular process|metabolic process|binding|regulation of cellular process|intracellular organelle|organic substance metabolic process|cellular metabolic process|membrane-bounded organelle|positive regulation of metabolic process|biosynthetic process|protein serine/threonine phosphatase complex|intracellular|protein binding|protein complex|regulation of metabolic proces…	K17491	protein phosphatase 4 regulatory subunit 3[-]	hsa04922	Glucagon signaling pathway - Homo sapiens (human)	2:55547292-55618880	464	459	686	2225	2448	2225	2.42711655769971	2.18205295266958	3.23527389985446	10.4279834536279	10.5063568071708	10.9076631938755	2.61481447007458	10.6140011515581	-2.02118811925991	2.5290593645733e-21	2.27417283945697e-19	DOWN
ENSG00000144036	EXOC6B	exocyst complex component 6B [Source:HGNC Symbol;Acc:HGNC:17085]	GO:0032991|GO:0005623|GO:0009987|GO:0071944|GO:0005622|GO:0043234|GO:0006810|GO:0000145|GO:0005938|GO:0032940|GO:0005737|GO:0022406|GO:0045184|GO:0008104|GO:0016192|GO:0048278|GO:0015031|GO:0006887|GO:0046903|GO:0006904	macromolecular complex|cell|cellular process|cell periphery|intracellular|protein complex|transport|exocyst|cell cortex|secretion by cell|cytoplasm|membrane docking|establishment of protein localization|protein localization|vesicle-mediated transport|vesicle docking|protein transport|exocytosis|secretion|vesicle docking involved in exocytosis	-	-	-	-	2:72175984-72826041	111	82	215	901	1006	1190	0.646983348917704	0.434373662696415	1.12985448775114	4.70535535541288	4.81100710979083	6.50048692687383	0.73707049978842	5.33894979735918	-2.85668146042421	2.59993589574586e-21	2.33088547242033e-19	DOWN
ENSG00000151726	ACSL1	acyl-CoA synthetase long-chain family member 1 [Source:HGNC Symbol;Acc:HGNC:3569]	GO:0023052|GO:0005623|GO:0016020|GO:0009987|GO:0008152|GO:0050896|GO:0005488|GO:0003824|GO:0036094|GO:0051716|GO:0097159|GO:0050794|GO:0043229|GO:0042175|GO:0071704|GO:0009056|GO:0043167|GO:0044237|GO:0043227|GO:0019867|GO:0071944|GO:0009605|GO:0009893|GO:0009058|GO:0031224|GO:0016874|GO:0005622|GO:0005789|GO:0005886|GO:0012505|GO:0031090|GO:0019222|GO:0044255|GO:0006810|GO:0006082|GO:0009991|GO:…	signaling|cell|membrane|cellular process|metabolic process|response to stimulus|binding|catalytic activity|small molecule binding|cellular response to stimulus|organic cyclic compound binding|regulation of cellular process|intracellular organelle|nuclear outer membrane-endoplasmic reticulum membrane network|organic substance metabolic process|catabolic process|ion binding|cellular metabolic proce…	K01897	long-chain acyl-CoA synthetase[6.2.1.3]	hsa01100|hsa04146|hsa04920|hsa03320|hsa01212|hsa00071|hsa00061	Metabolic pathways - Homo sapiens (human)|Peroxisome - Homo sapiens (human)|Adipocytokine signaling pathway - Homo sapiens (human)|PPAR signaling pathway - Homo sapiens (human)|Fatty acid metabolism - Homo sapiens (human)|Fatty acid degradation - Homo sapiens (human)|Fatty acid biosynthesis - Homo sapiens (human)	4:184755595-184826818	285	327	444	1418	1564	1812	1.4660771015916	1.52875995960393	2.05924811683875	6.5355999884027	6.601099131172	8.73571821751227	1.68469505934476	7.29080577902899	-2.11359079191178	2.76978854334667e-21	2.47572656206801e-19	DOWN
ENSG00000130347	RTN4IP1	reticulon 4 interacting protein 1 [Source:HGNC Symbol;Acc:HGNC:18647]	GO:0005623|GO:0008152|GO:0005488|GO:0003824|GO:0016491|GO:0043229|GO:0043167|GO:0043227|GO:0005622|GO:0043231|GO:0043169|GO:0005737|GO:0055114|GO:0046872|GO:0005739|GO:0046914|GO:0008270	cell|metabolic process|binding|catalytic activity|oxidoreductase activity|intracellular organelle|ion binding|membrane-bounded organelle|intracellular|intracellular membrane-bounded organelle|cation binding|cytoplasm|oxidation-reduction process|metal ion binding|mitochondrion|transition metal ion binding|zinc ion binding	-	-	-	-	6:106571971-106629487	6	9	16	126	150	109	0.157302215600071	0.214461135422348	0.378224177890073	2.95987062847035	3.22672581540853	2.67830354482079	0.249995842970831	2.95496666289989	-3.56316584391716	2.80785560868016e-21	2.50226033855336e-19	DOWN
ENSG00000198586	TLK1	tousled like kinase 1 [Source:HGNC Symbol;Acc:HGNC:11841]	GO:0023052|GO:0005623|GO:0009987|GO:0008152|GO:0050896|GO:0005488|GO:0003824|GO:0036094|GO:0051716|GO:0097159|GO:0050794|GO:0043229|GO:0006950|GO:0071704|GO:0043167|GO:0044237|GO:0051641|GO:0016043|GO:0043227|GO:0005622|GO:0005515|GO:0016740|GO:0007049|GO:0006810|GO:0043168|GO:0001882|GO:0016772|GO:0051128|GO:0033554|GO:0043231|GO:0045184|GO:0008104|GO:0007154|GO:0007165|GO:0051649|GO:0000166|GO:…	signaling|cell|cellular process|metabolic process|response to stimulus|binding|catalytic activity|small molecule binding|cellular response to stimulus|organic cyclic compound binding|regulation of cellular process|intracellular organelle|response to stress|organic substance metabolic process|ion binding|cellular metabolic process|cellular localization|cellular component organization|membrane-boun…	-	-	-	-	2:170990823-171231314	274	323	309	1275	1398	1106	1.41411964840813	1.51501743734111	1.43783142086177	5.89580198815864	5.91984130961024	5.34957479075287	1.45565616887034	5.72173936284058	-1.97478415527998	3.10057231230987e-21	2.75489541106246e-19	DOWN
ENSG00000141252	VPS53	VPS53 GARP complex subunit [Source:HGNC Symbol;Acc:HGNC:25608]	GO:0032991|GO:0005623|GO:0016020|GO:0005488|GO:0043229|GO:0051641|GO:0043227|GO:0005622|GO:0005515|GO:0043234|GO:0012505|GO:0031090|GO:0006810|GO:0031982|GO:1990745|GO:0043231|GO:0005737|GO:0000938|GO:0045184|GO:0008104|GO:0051649|GO:0010008|GO:0005794|GO:0005768|GO:0016192|GO:0031410|GO:0015031|GO:0016023|GO:0046907|GO:0055037|GO:0048471|GO:0031988|GO:0032456|GO:0042147|GO:0016482|GO:0016197	macromolecular complex|cell|membrane|binding|intracellular organelle|cellular localization|membrane-bounded organelle|intracellular|protein binding|protein complex|endomembrane system|organelle membrane|transport|vesicle|EARP complex|intracellular membrane-bounded organelle|cytoplasm|GARP complex|establishment of protein localization|protein localization|establishment of localization in cell|endo…	-	-	-	-	17:508668-721717	57	68	161	737	833	775	0.160438452127558	0.173949963844524	0.408580349060236	1.85866529286706	1.92375166183194	2.04440212056894	0.247656255010773	1.94227302508931	-2.97133505004161	3.45137419124234e-21	3.05748739185011e-19	DOWN
ENSG00000182185	RAD51B	RAD51 paralog B [Source:HGNC Symbol;Acc:HGNC:9822]	GO:0032502|GO:0040007|GO:0032991|GO:0000003|GO:0005623|GO:0016020|GO:0009987|GO:0022414|GO:0008152|GO:0050896|GO:0005488|GO:0003824|GO:0036094|GO:0051716|GO:0097159|GO:0008283|GO:0050794|GO:0043229|GO:0006807|GO:0006950|GO:0000150|GO:0044702|GO:0051321|GO:0071704|GO:0043167|GO:0009628|GO:0044237|GO:0016043|GO:0043227|GO:0016787|GO:0031224|GO:0048589|GO:0005622|GO:0005515|GO:0043234|GO:0048856|GO:…	developmental process|growth|macromolecular complex|reproduction|cell|membrane|cellular process|reproductive process|metabolic process|response to stimulus|binding|catalytic activity|small molecule binding|cellular response to stimulus|organic cyclic compound binding|cell proliferation|regulation of cellular process|intracellular organelle|nitrogen compound metabolic process|response to stress|re…	K10869	RAD51-like protein 1[-]	hsa03440	Homologous recombination - Homo sapiens (human)	14:67819779-68730218	15	14	22	151	152	168	0.0911621767073567	0.0773281406570129	0.120547331864762	0.822248998493495	0.757949530354152	0.956904850800299	0.0963458830763772	0.845701126549315	-3.13385297479653	3.63017970830112e-21	3.20637233762194e-19	DOWN
ENSG00000197555	SIPA1L1	signal-induced proliferation-associated 1 like 1 [Source:HGNC Symbol;Acc:HGNC:20284]	GO:0032502|GO:0045202|GO:0023052|GO:0005623|GO:0016020|GO:0009987|GO:0008152|GO:0030054|GO:0050896|GO:0005488|GO:0051716|GO:0042995|GO:0050794|GO:0060076|GO:0043229|GO:0023051|GO:0009653|GO:0016043|GO:0071944|GO:0009893|GO:0030234|GO:0050793|GO:0005622|GO:0005515|GO:0005886|GO:0048856|GO:0097060|GO:0019222|GO:0050804|GO:0045595|GO:0048468|GO:0007275|GO:0005102|GO:0016358|GO:0008047|GO:0051128|GO:…	developmental process|synapse|signaling|cell|membrane|cellular process|metabolic process|cell junction|response to stimulus|binding|cellular response to stimulus|cell projection|regulation of cellular process|excitatory synapse|intracellular organelle|regulation of signaling|anatomical structure morphogenesis|cellular component organization|cell periphery|positive regulation of metabolic process|…	K17701	signal-induced proliferation-associated 1 like protein 1[-]	hsa04015	Rap1 signaling pathway - Homo sapiens (human)	14:71320449-71741229	195	213	273	1032	984	930	0.837147190259557	0.831050905352896	1.05668351828631	3.96958547496777	3.46601763009377	3.74179159093415	0.908293871299588	3.72579823199856	-2.03631849752494	3.77374710155283e-21	3.32334648878343e-19	DOWN
ENSG00000226121	AC009487.6	-	-	-	-	-	-	-	2:161500885-161507705	204	220	278	1004	1119	902	2.11557095014142	2.07347990872237	2.59930086741097	9.32887554849209	9.52129265162066	8.76663496646303	2.26278390875825	9.20560105552526	-2.02441310487811	3.84185248841389e-21	3.37337247615025e-19	DOWN
ENSG00000152422	XRCC4	X-ray repair complementing defective repair in Chinese hamster cells 4 [Source:HGNC Symbol;Acc:HGNC:12831]	GO:0032991|GO:0005623|GO:0009987|GO:0008152|GO:0030054|GO:0050896|GO:0005488|GO:0051716|GO:0097159|GO:0043229|GO:0006807|GO:0006950|GO:0071704|GO:0009628|GO:0044237|GO:0043227|GO:0009893|GO:0005622|GO:0005515|GO:0043234|GO:0019222|GO:0016032|GO:0006281|GO:0006725|GO:0008022|GO:0009314|GO:1901360|GO:0003676|GO:0034641|GO:0046483|GO:0033554|GO:0070419|GO:0032807|GO:0043231|GO:0005737|GO:0006139|GO:…	macromolecular complex|cell|cellular process|metabolic process|cell junction|response to stimulus|binding|cellular response to stimulus|organic cyclic compound binding|intracellular organelle|nitrogen compound metabolic process|response to stress|organic substance metabolic process|response to abiotic stimulus|cellular metabolic process|membrane-bounded organelle|positive regulation of metabolic …	K10886	DNA-repair protein XRCC4[-]	hsa03450	Non-homologous end-joining - Homo sapiens (human)	5:83077498-83353787	19	34	43	270	281	232	0.26703175571023	0.43428735757766	0.544875047353085	3.4000105583026	3.24036047446495	3.05587062982147	0.415398053546992	3.23208055419634	-2.95989679409892	3.88280181231364e-21	3.39933036084491e-19	DOWN
ENSG00000137266	SLC22A23	solute carrier family 22 member 23 [Source:HGNC Symbol;Acc:HGNC:21106]	GO:0005215|GO:0005623|GO:0016020|GO:0009987|GO:0005488|GO:0022857|GO:0071944|GO:0031224|GO:0005515|GO:0005886|GO:0006810|GO:0005887|GO:0022891|GO:0031226|GO:0055085|GO:0016021|GO:0006811|GO:0015075|GO:0006820|GO:0015711|GO:0008509|GO:0008514	transporter activity|cell|membrane|cellular process|binding|transmembrane transporter activity|cell periphery|intrinsic component of membrane|protein binding|plasma membrane|transport|integral component of plasma membrane|substrate-specific transmembrane transporter activity|intrinsic component of plasma membrane|transmembrane transport|integral component of membrane|ion transport|ion transmembra…	-	-	-	-	6:3268962-3457022	73	66	121	561	561	874	0.279788795434395	0.2298960737548	0.418124765516052	1.92649935660552	1.7641637033149	3.13941291100005	0.309269878235082	2.27669199030682	-2.88000089286187	3.92009864101871e-21	3.4219480944144e-19	DOWN
ENSG00000154803	FLCN	folliculin [Source:HGNC Symbol;Acc:HGNC:27310]	GO:0040011|GO:0032502|GO:0040007|GO:0002376|GO:0023052|GO:0005623|GO:0016020|GO:0009987|GO:0008152|GO:0030054|GO:0050896|GO:0005488|GO:0030496|GO:0051716|GO:0040013|GO:0042995|GO:0009892|GO:0048523|GO:0044877|GO:0008283|GO:0050794|GO:0040012|GO:0043229|GO:0006807|GO:0016049|GO:0071704|GO:0009056|GO:0044237|GO:0051641|GO:0006914|GO:0048870|GO:0023051|GO:0045926|GO:0005911|GO:0016043|GO:0007155|GO:…	locomotion|developmental process|growth|immune system process|signaling|cell|membrane|cellular process|metabolic process|cell junction|response to stimulus|binding|midbody|cellular response to stimulus|negative regulation of locomotion|cell projection|negative regulation of metabolic process|negative regulation of cellular process|macromolecular complex binding|cell proliferation|regulation of ce…	K09594	folliculin[-]	hsa05211	Renal cell carcinoma - Homo sapiens (human)	17:17212212-17237188	1451	1530	1562	457	423	457	8.30952102951608	7.96305811849156	8.06498656355819	2.34488793790777	1.98754591828653	2.45275206785451	8.11252190385528	2.2617286413496	1.84272462097656	4.53695418532141e-21	3.94886968654768e-19	UP
ENSG00000164506	STXBP5	syntaxin binding protein 5 (tomosyn) [Source:HGNC Symbol;Acc:HGNC:19665]	GO:0032991|GO:0045202|GO:0005623|GO:0016020|GO:0009987|GO:0008152|GO:0030054|GO:0050896|GO:0005488|GO:0008021|GO:0050794|GO:0043229|GO:0051050|GO:0006950|GO:0071704|GO:0051641|GO:0043227|GO:0071944|GO:0009605|GO:0009893|GO:0031224|GO:0030234|GO:0005622|GO:0005515|GO:0005886|GO:0043234|GO:0012505|GO:0031090|GO:0019222|GO:0060341|GO:0031201|GO:0050817|GO:0006810|GO:0098797|GO:0060627|GO:0008047|GO:…	macromolecular complex|synapse|cell|membrane|cellular process|metabolic process|cell junction|response to stimulus|binding|synaptic vesicle|regulation of cellular process|intracellular organelle|positive regulation of transport|response to stress|organic substance metabolic process|cellular localization|membrane-bounded organelle|cell periphery|response to external stimulus|positive regulation of…	-	-	-	-	6:147204425-147390476	25	46	72	359	465	388	0.140052147392688	0.234197821781674	0.363656153247477	1.80193147433398	2.13730708457569	2.03707238275704	0.245968707473946	1.99210364722224	-3.01774602096575	4.55539295996797e-21	3.95339248333965e-19	DOWN
ENSG00000041353	RAB27B	RAB27B, member RAS oncogene family [Source:HGNC Symbol;Acc:HGNC:9767]	GO:0023052|GO:0005623|GO:0016020|GO:0009987|GO:0005576|GO:0050896|GO:0005488|GO:0003824|GO:0036094|GO:1903561|GO:0051716|GO:0097159|GO:0050794|GO:0043229|GO:0051050|GO:0043167|GO:0051641|GO:0045177|GO:0043473|GO:0043227|GO:0071944|GO:0016787|GO:0005622|GO:0005515|GO:0005886|GO:0012505|GO:0031090|GO:0060341|GO:0051640|GO:0006810|GO:0016324|GO:0060627|GO:0043168|GO:0032940|GO:0001882|GO:0031982|GO:…	signaling|cell|membrane|cellular process|extracellular region|response to stimulus|binding|catalytic activity|small molecule binding|extracellular vesicle|cellular response to stimulus|organic cyclic compound binding|regulation of cellular process|intracellular organelle|positive regulation of transport|ion binding|cellular localization|apical part of cell|pigmentation|membrane-bounded organelle|…	K07886	Ras-related protein Rab-27B[-]	hsa04972	Pancreatic secretion - Homo sapiens (human)	18:54717860-54895516	238	265	507	1642	2038	2232	2.0802400979921	2.10504948419761	3.99538341874608	12.8589933867243	14.6153180713206	18.2834955626371	2.72689100031193	15.2526023402273	-2.48372647184393	5.115249639608e-21	4.42639602147412e-19	DOWN
ENSG00000179241	LDLRAD3	low density lipoprotein receptor class A domain containing 3 [Source:HGNC Symbol;Acc:HGNC:27046]	GO:0005623|GO:0016020|GO:0008152|GO:0030054|GO:0005488|GO:0033218|GO:0071704|GO:0071944|GO:0031224|GO:0005515|GO:0005886|GO:0019222|GO:0042277|GO:0006810|GO:0016021|GO:0019538|GO:0016192|GO:0010468|GO:0051604|GO:0006508|GO:0010467|GO:0051246|GO:0001540|GO:0016485|GO:0030162|GO:0006897|GO:0070613|GO:0006898	cell|membrane|metabolic process|cell junction|binding|amide binding|organic substance metabolic process|cell periphery|intrinsic component of membrane|protein binding|plasma membrane|regulation of metabolic process|peptide binding|transport|integral component of membrane|protein metabolic process|vesicle-mediated transport|regulation of gene expression|protein maturation|proteolysis|gene expressi…	-	-	-	-	11:35943981-36232136	60	49	133	686	678	626	0.668695849966377	0.496314514972786	1.33641835454936	6.85013237268183	6.19976317446076	6.53853707987731	0.833809573162841	6.52947754233997	-2.9691777175381	5.5846741469607e-21	4.81863762957702e-19	DOWN
ENSG00000180229	HERC2P3	hect domain and RLD 2 pseudogene 3 [Source:HGNC Symbol;Acc:HGNC:4871]	-	-	-	-	-	-	15:20379495-20506180	232	321	397	1257	1352	1476	1.27811384231784	1.60718492149838	1.97190440290769	6.20460053122985	6.11118371866171	7.62071885452351	1.6190677222413	6.64550103480502	-2.03721464315783	6.27854022070908e-21	5.40049874844856e-19	DOWN
ENSG00000257365	FNTB	farnesyltransferase, CAAX box, beta [Source:HGNC Symbol;Acc:HGNC:3785]	GO:0032991|GO:0023052|GO:0005623|GO:0009987|GO:0008152|GO:0050896|GO:0005488|GO:0003824|GO:0051716|GO:0033218|GO:0048523|GO:0051606|GO:0008283|GO:0050794|GO:0043229|GO:0006950|GO:0071704|GO:0043167|GO:0008144|GO:0009628|GO:0044237|GO:0023051|GO:0008289|GO:0009605|GO:0009893|GO:0009058|GO:0005622|GO:0005515|GO:0043234|GO:0016740|GO:0019222|GO:0019840|GO:0008284|GO:0051726|GO:0042127|GO:0007049|GO:…	macromolecular complex|signaling|cell|cellular process|metabolic process|response to stimulus|binding|catalytic activity|cellular response to stimulus|amide binding|negative regulation of cellular process|detection of stimulus|cell proliferation|regulation of cellular process|intracellular organelle|response to stress|organic substance metabolic process|ion binding|drug binding|response to abioti…	K05954	protein farnesyltransferase subunit beta[2.5.1.58]	hsa00900	Terpenoid backbone biosynthesis - Homo sapiens (human)	14:64986720-65062652	52	43	52	287	349	349	0.565638021859338	0.42509371275686	0.509978772178282	2.79712372368863	3.11476983309227	3.55783735561896	0.50023683559816	3.15657697079995	-2.65767772929139	6.29521526247772e-21	5.40049874844856e-19	DOWN
ENSG00000197712	FAM114A1	family with sequence similarity 114 member A1 [Source:HGNC Symbol;Acc:HGNC:25087]	GO:0005623|GO:0005488|GO:0005622|GO:0005515|GO:0005737	cell|binding|intracellular|protein binding|cytoplasm	-	-	-	-	4:38867677-38945739	71	56	213	1483	1584	3029	0.829312232932771	0.594466465724553	2.24312383740991	15.5202494327014	15.1803922741567	33.1579867479775	1.22230084535574	21.2862094849452	-4.12224774151598	6.71845033673772e-21	5.74706637114521e-19	DOWN
ENSG00000215421	ZNF407	zinc finger protein 407 [Source:HGNC Symbol;Acc:HGNC:19904]	GO:0005623|GO:0009987|GO:0008152|GO:0005488|GO:0097159|GO:0050794|GO:0043229|GO:0006807|GO:0071704|GO:0043167|GO:0044237|GO:0043227|GO:0009058|GO:0005622|GO:0019222|GO:0006725|GO:1901360|GO:0003676|GO:0034641|GO:0046483|GO:0043231|GO:0043169|GO:0006139|GO:0044249|GO:0031323|GO:0003677|GO:0010468|GO:0034645|GO:0046872|GO:0051252|GO:0010467|GO:0009059|GO:0016070|GO:0005634|GO:0032774|GO:2001141|GO:…	cell|cellular process|metabolic process|binding|organic cyclic compound binding|regulation of cellular process|intracellular organelle|nitrogen compound metabolic process|organic substance metabolic process|ion binding|cellular metabolic process|membrane-bounded organelle|biosynthetic process|intracellular|regulation of metabolic process|cellular aromatic compound metabolic process|organic cyclic…	-	-	-	-	18:74597870-75065671	32	37	35	240	327	225	0.0882910732599687	0.0927787113496935	0.0870660131721704	0.593294784302362	0.740248081359063	0.581800322265677	0.0893785992606109	0.638447729309034	-2.83656716897723	6.75714472869748e-21	5.76365139230098e-19	DOWN
[truncated: 4,255 more rows]
